# Supplementary material for: Chromatin Central: towards the comparative proteome by accurate mapping of the yeast proteomic environment
Source: Genome Biol. 2008 Nov 28;9(11):R167. doi: 10.1186/gb-2008-9-11-r167 (PMC2614481; doi:10.1186/gb-2008-9-11-r167)
Supplement: Additional data file 1 — Table S1: common background proteins observed in TAP experiments in S. cerevisiae and S. pombe. Table S2: full lists of proteins identified in all immunoprecipitation experiments in both yeasts. Tables S3: master table of identified proteins used for compiling Chromatin Central in S. cerevisiae. Table S4 master table of identified proteins used for compiling Chromatin Central in S. pombe. Table S6: physical properties and bioinformatic annotations of proteomics hyperlinks. [file gb-2008-9-11-r167-S1.xls]

## Sheet: Table S1
					Table S1
					Common background in TAP immunoisolations
					S.cerevisiae
N	ORF	%	MW, Da	CAI	Description	Reported localisation	molecules per log-phase cell
1	YPR080w	100	49912	0.871	Translation elongation factor	Cytoplasm	377
2	YFL039c	95	41707	0.708	Actin 1	Cytoplasm ;Nucleus	60000
3	YGR192c	95	35612	0.924	Glyceraldehyde-3-phosphate dehydrogenase 3	Cytoplasm ;Nucleus	169000
4	YNL209w	95	66479	0.772	Heat shock protein of HSP70 family	Cytoplasm	104000
5	YBR118w	90	49912	0.876	Translation elongation factor	Cytoplasm	450
6	YDL229w	90	66485	0.82	Heat shock protein of HSP70 family	Cytoplasm	170000
7	YLL024c	90	69342	0.802	Heat shock protein of the HSP70 family	Cytoplasm ;Nucleus	364000
8	YAL005c	90	69642	0.709	Heat shock protein of the HSP70 family	Cytoplasm	269000
9	YLR259c	75	58249	0.382	Heat shock protein 60	Mitochondria
10	YMR031c	75	93200	0.174	Protein of unknown function	Mitochondria	5570
11	YGR130c	70	92650	0.193	Protein of unknown function	Cytoplasm	10300
12	YBR039w	65	30620	0.337	ATP synthase of mitochondrial respiratory complex	Mitochondria	28100
13	YLR347c	65	94598	0.195	Importin subunit	Nuclear pore; Cytoplasm	51700
14	YJR009c	60	35712	0.982	Glyceraldehyde-3-phosphate dehydrogenase 2	Cytoplasm ;Nucleus	121000
15	YJR045c	60	68081	0.521	Heat shock protein	Mitochondria
16	YER165w	60	64204	0.488	Poly(A) binding protein 1	Cytoplasm ;Nucleus	198000
17	YNL055c	60	30296	0.361	Porin 1	Mitochondria, Cytoplasm
18	YNL071w	60	51817	0.244	Component of pyruvate dehydrogenase complex	Mitochondria	5440
19	YJL041w	60	86508	0.165	Nuclear pore protein	Nuclear periphery, ER	2400
20	YOL086c	55	36743	0.811	Alcohol dehydrogenase I	Cytoplasm
21	YKL152c	55	27611	0.811	Phosphoglycerate mutase	Cytoplasm	172000
22	YOL139c	55	24113	0.387	Translation initiation factor	Cytoplasm	14200
23	YNL189w	55	60420	0.271	Importin subunit	Nucleus	2790
24	YML010w	55	115480	0.199	RNA polymerase II transcription elongation factor	Nucleus	2340
25	YHR174w	50	46773	0.892	Enolase 2	Cytoplasm	2610
26	YPL106c	50	77235	0.521	Heat shock protein of the HSP70 family	Cytoplasm	71700
27	YFL037w	50	50891	0.271	Tubulin 2	Cytoplasm ;Nucleus	280000
28	YGR167w	50	26369	0.228	Clathrin light chain 1	Cytoplasm, Golgi	3490
29	YGR119c	50	57508	0.102	Nuclear pore protein	Nuclear rim; ER	9310
30	YAL038w	45	54412	0.893	Pyruvate kinase	Cytoplasm ;Nucleus	291000
31	YBR127c	45	57595	0.39	Vacuolar membrane ATPase 2	Vacuole; Cytoplasm	131000
32	YOR204w	45	65422	0.376	ATP-dependent RNA helicase of DEAD box family	Cytoplasm
33	YNL064c	45	44451	0.373	Yeast DnaJ homolog 1	Cytoplasm ;Nucleus	119000
34	YKL054c	45	83808	0.248	Protein of unknown function	Cytoplasm	3380
35	YKL145w	45	51841	0.232	Component of the 26S proteasome complex	Nucleus	105
36	YBL075c	45	70523	0.177	Heat shock protein of the HSP70 family	Cytoplasm	6440
37	YNL085w	45	94343	0.203	MKT1 protein	Cytoplasm	3430
38	YDR171w	45	42662	0.182	Heat shock protein of 42 kDa	Cytoplasm	1470
39	YJR091c	45	120362	0.151	Protein of unknown function	Mitochondrial membrane	784
40	YKL204w	45	69778	0.142	Protein that inhibits <*cap*>-dependent translation	Cytoplasm	3240
41	YNL074c	45	49078	0.13	Multicopy suppressor of leflunomide sensitivity 3	Cytoplasm
42	YGR254w	40	46679	0.871	Enolase 1	Cytoplasm	76700
43	YMR186w	40	80754	0.581	Heat shock protein	Cytoplasm	132000
44	YBL030c	40	34474	0.538	ADP-ATP carrier protein	Mitochondria
45	YJL034w	40	69786	0.44	Heat shock protein of the ER lumen	Endoplasmic reticulum	337000
46	YHR027c	40	109272	0.206	Component of the 26S proteasome complex	Cytoplasm; Nucleus	306000
47	YDL225w	40	62483	0.19	Septin	Bud neck; Cell surface; Cytoplasm	5620
48	YHR121w	40	21189	0.168	Protein of unknown function	Cytoplasm ;Nucleus	8320
49	YGR178c	40	78774	0.168	PAB1-binding protein 1	Cytoplasm ;Nucleus	2870
50	YFR002w	40	96167	0.155	Nuclear pore protein	Nuclear perephery	15500
51	YLR044c	35	61484	0.904	Pyruvate decarboxylase isozyme 1	Cytoplasm ;Nucleus	8970
52	YOR133w	35	93145	0.804	Translation elongation factor	Cytoplasm	82700
53	YLR249w	35	115818	0.778	Translational elongation factor	Cytoplasm	871000
54	YNL138w	35	57381	0.219	Adenylate cyclase-associated protein	Cytoskeleton	8760
55	YKL016c	35	19710	0.224	ATP synthase of mitochondrial respiratory complex	Mitochondria	6820
56	YGR207c	35	28630	0.178	Electron-transferring flavoprotein	Mitochondria	2400
57	YLL013c	35	98064	0.178	Protein involved in metabolism of COX17 mRNA	Cytoplasm	846
58	YLR335w	35	77746	0.143	Nuclear pore 2	Nuclear perephery	2960
59	YDL053c	35	19768	0.127	Pbp1p binding protein	Cytoplasm ;Nucleus	1560
60	YDR068w	35	35925	0.181	Protein of unknown function	Cytoplasm	3270
61	YDR145w	35	60955	0.115	TATA binding protein-associated factor 12	Nucleus	930
62	YDR192c	35	42651	0.092	Nuclear pore protein	Nuclear pore
63	YJR083c	35	35391	0.108	Protein of unknown function	Cytoplasm	1140
64	YDR385w	30	93145	0.8	Translation elongation factor	Cytoplasm	78100
65	YGL008c	30	99584	0.734	Plasma membrane ATPase 1	Nuclear rim; ER; Vacuole; Cell suface	1260000
66	YLR180w	30	41671	0.494	S-adenosylmethionine synthetase 1	Cytoplasm	103000
67	YJR121w	30	51109	0.425	ATP synthase 2	Mitochondria; Cytoplasm	164000
68	YDR099w	30	30942	0.385	14-3-3 protein	Cytoplasm ;Nucleus	47600
69	YDL126c	30	91821	0.307	Cell division cycle 48	Cytoplasm ;Nucleus	78400
70	YLR447c	30	39764	0.248	Vacuolar membrane ATPase 6	Vacuolar membrane	1630
71	YGL048c	30	45177	0.218	Component of the 26S proteasome complex	Nucleus	4700
72	YOR259c	30	49294	0.208	Component of the 26S proteasome complex	Nucleus; Cytoplasm	15000
73	YIL075c	30	104117	0.176	Component of 26S proteasome complex	Nucleus; Cytoplasm	4750
74	YML105c	30	31045	0.173	Signal recognition particle subunit	Endoplasmic reticulum; Bud
75	YKR020w	30	18769	0.157	Vacuolar protein sorting 51	Golgi	319
76	YEL015w	30	61334	0.153	Protein involved in mRNA decapping	Cytoplasm	2340
77	YIL036w	30	65263	0.145	Transcriptional activator	Nucleus	1240
78	YER122c	30	54963	0.165	Glyoxalase 3, a GTPase-activating protein	Golgi	1510
79	YDL088c	30	58792	0.139	Component of the karyopherin docking complex	Nuclear perephery	2740
80	YDL192w	25	20397	0.524	ADP-ribosylation factor 1	Golgi	19300
81	YGR086c	25	38318	0.353	PIL1 protein	Mitochondria; Eisosome	115000
82	YER036c	25	68238	0.372	ABC protein involved in ribosome biogenesis 1	Cytoplasm	17600
83	YBR079c	25	110198	0.355	Translation initiation factor	Cytoplasm	52700
84	YDR429c	25	30369	0.249	Translation initiation factor	Cytoplasm	100000
85	YMR246w	25	77127	0.236	Acyl-CoA synthase	Cytoplasm; Lipid particles	31200
86	YDR394w	25	47914	0.209	Component of the 26S proteasome complex	Cytoplasm; ER; Nucleus
87	YDR214w	25	39303	0.17	Co-chaperone that activates Hsp82p ATPase activity	Cytoplasm	13900
88	YIL022w	25	48867	0.14	Mitochondrial inner membrane protein	Mitochondria
89	YDR143c	25	65462	0.154	Ubiquitin ligase	Nucleus	172
90	YDR289c	25	46325	0.156	Protein involved in Ty1 transposition	Nucleus	3930
91	YKL060c	20	39608	0.869	Fructose 1,6-bisphosphate aldolase 1	Cytoplasm	1020000
92	YCR012w	20	44636	0.815	3-phosphoglycerate kinase 1	Cytoplasm	314000
93	YDR050c	20	26661	0.817	Triosephosphate isomerase	Cytoplasm ;Nucleus	207000
94	YMR205c	20	104475	0.512	Phosphofructokinase beta subunit	Cytoplasm	90200
95	YBL099w	20	55481	0.471	ATP synthase 1	Mitochondria	41500
96	YJR077c	20	32820	0.363	Phosphate transporter	Mitochondria
97	YDL137w	20	20526	0.387	GTP-binding protein of the arf family	Cytoplasm; Endoplasmic reticulum; Golgi	25000
98	YER110c	20	122523	0.343	Karyopherin 123	Cytoplasm ;Nucleus	38300
99	YDR172w	20	76415	0.315	Translational release factor	Cytoplasm	78900
100	YJL130c	20	244946	0.286	Multifunctional protein of pyrimidine biosynthesis pathway	Cytoplasm	11000
101	YOR136w	20	37796	0.245	Isocitrate dehydrogenase (NAD+) subunit 2	Mitochondria	43100
102	YOR117w	20	48136	0.195	Component of 26S proteasome complex	Nucleus
103	YKR048c	20	47696	0.153	Nucleosome assembly protein 1	Cytoplasm	8070
104	YDR299w	20	61161	0.206	Involved in a protein transport	Nucleolus	15400
105	YKL079w	20	81720	0.167	Protein of the kinesin family	Cytoplasm ; Bud	1920
106	YKL126w	20	76471	0.171	Yeast protein kinase 1	Cytoplasm	2950
107	YJL123c	20	53299	0.15	Protein of unknown function	Golgi, Cytoplasm; ER	2160
108	YKL068w	20	99998	0.107	Nuclear pore 100	Nuclear perephery	358
109	YER025w	15	57731	0.333	Translation initiation factor	Cytoplasm	20800
110	YML085c	15	49777	0.277	Tubulin alpha-1 chain	Cytoplasm; Spindle poles; Microtubules	5590
111	YMR146c	15	38741	0.295	Translation initiation factor	Cytoplasm	2400
112	YFR024c-a	15	48413	0.205	Regulation of actin cytoskeletal organization	Cytoplasm, Mitochondria, Bad neck, Cytoskeleton	18000
113	YGL137w	15	99385	0.208	Coatomer (COPI) complex beta' chain	Golgi	129000
114	YDR224c	55	14135	0.658	Histone h two B 1	Nucleus
115	YDR225w	20	13899	0.654	Histone h two A 1	Nucleus
116	YBR009c	25	11283	0.734	Histone h four 1	Nucleus	524000
117	YNL030w	25	11283	0.627	Histone h four 2	Nucleus	681000
118	YJL008c	35	61518	0.203	TRiC	Cytoplasm ;Nucleus
119	YOL012c	20	14168	0.17	Histone two A Z1	Cytoplasm ;Nucleus	2840
					Common background in TAP immunoisolations
					S.pombe
N	ORF	%	MW, Da	CAI	Description	Reported localisation
1	SPAC12G12.03	100	62068	0.267	RNA-recognition motif containing protein	Cytoplasm
2	SPAC12G12.04	100	62161	0.483	Mitochondrial chaperonin	Mitochondrion
3	SPAC823.01c; SPAC1E11.01c; SPAC4A8.16c	100	104313		Translation initiation factor	Cytoplasm
4	SPAC20G8.06	100	237069	0.265	CCR4-Not complex component	Nucleus [similarity]
5	SPAC22A12.15c	100	73194	0.589	Hsp70 family protein	ER, Nuclear outer membrane
6	SPAC22G7.06c	100	248258	0.375	Multifunctional protein of pyrimidine biosynthesis	Cytoplasm [similarity]
7	SPAC23A1.10	100	49789	0.874	Translation elongation factor	Ribosome, cytoskeleton
8	SPAC25G10.08	100	84016	0.387	Translation initiation factor	Cytoplasm [similarity], Nucleus
9	SPAC29B12.02c	100	90691	0.255	Histone methyltransferase	Nucleus [similarity]
10	SPAC343.05	100	68793	0.441	Vacuolar H+-ATPase subunit	Vacuoles [similarity]
11	SPAC3C7.08c	100	116684	0.322	ATP-binding cassette (ABC) transporter	Cytoplasm
12	SPAC4D7.05	100	36801	0.422	Translation initiation factor	Cytoplasm
13	SPAC4F10.13c	100	106141	0.258	Protein of unknown function	Cytoplasm [similarity]
14	SPAPYUK71.04c; SPAC513.01c	100	93134	0.786	Translation elongation factor	Cytoplasm [similarity]
15	SPAC57A7.10c	100	100902	0.299	Adaptin family protein	Cytoplasmic coated vesicle
16	SPAC664.11	100	72973	0.603	Hsp70 family protein	Mitochondria
17	SPAC821.05	100	39767	0.42	Translation initiation factor [similarity]
18	SPAC8A4.15c; SPCC584.01c	100	111329	0.454	Sulfite reductase	Cytoplasm [similarity]
19	SPAC926.09c	100	230524	0.43	Fatty acid synthetase	Cytoplasm [similarity]
20	SPAP8A3.15c	100	206886	0.247	Guanine nucleotide exchange factor	Golgi [similarity]
21	SPAPB1E7.07	100	232819	0.518	Glutamate synthase family protein [similarity]	Cytoplasm [similarity]
22	SPBC1289.07c	100	39144	0.262	Subunit of RNA polymerases I and III	Nucleus [similarity]
23	SPBC1289.10c	100	81153	0.244	Single-stranded DNA binding protein [similarity]	Nucleus [similarity]
24	SPBC14F5.03c	100	117756	0.368	Karyopherin-beta family protein	Nuclear rim
25	SPBC1604.12	100	93291	0.209	Protein of unknown function
26	SPBC16H5.02	100	102535	0.711	6-Phosphofructokinase beta subunit	Cytoplasm [similarity]
27	SPBC16H5.08c	100	69201	0.432	ATP-binding cassette (ABC) transporter [similarity]	Cytoplasm [similarity]
28	SPBC1709.05	100	67197	0.802	Hsp70 family protein	Cytoplasm [similarity]
29	SPBC409.01; SPBC1709.18	100	27651	0.233	Translation initiation factor	Cytoplasm
30	SPBC17D11.05	100	107082	0.382	Translation initiation factor [similarity]	Cytoplasm [similarity]
31	SPBC1E8.07c; SPBC1A4.02c	100	39724	0.526	Beta-isopropylmalate dehydrogenase	Cytoplasm [similarity]
32	SPBC32F12.11	100	35866	0.845	Glyceraldehyde 3-phosphate dehydrogenase [similarity]	Cytoplasm, Nucleus [similarity]
33	SPBC32H8.12c	100	41752	0.721	Actin	Cytoplasm, Nucleus
34	SPBC354.10	100	100150	0.253	Protein of unknown function
35	SPBC4F6.18c	100	20615	0.526	ADP-ribosylation factor family protein [similarity]	Golgi apparatus [similarity]
36	SPBC725.09c	100	30092	0.304	Protein involved in actin filament organization	Septum
37	SPBC839.15c	100	49685	0.881	Translation elongation factor	Cytoplasm
38	SPBP35G2.07	100	57571	0.337	Acetolactate synthase	Mitochondrion [similarity]
39	SPCC13B11.01	100	37393	0.859	Alcohol dehydrogenase	Cytoplasm [similarity]
40	SPCC1620.06c	100	34780	0.429	Phosphoribosyl pyrophosphate (PRPP) synthetase 1[similarity]	Cytoplasm [similarity]
41	SPCC16C4.07	100	60393	0.264	Regulation of septum formation	Cytoplasm
42	SPCC16C4.09	100	117599	0.252	Protein sts5	Cytoplasm
43	SPCC1739.13	100	70213	0.786	Hsp70 family protein	Cytoplasm, Nucleus [similarity]
44	SPCC1795.11	100	69762	0.524	DEAD/DEAH box helicase	Cytoplasm
45	SPCC417.01c; SPCC1902.01	100	91772		GATA-type transcription factor	Nucleus
46	SPCC285.08	100	27092	0.243	Coatomer (COPI) complex delta chain [similarity]	Cytoplasm, ER, Golgi [similarity]
47	SPCC417.08	100	115785	0.821	Translation elongation factor [similarity]	Cytoplasm [similarity]
48	SPCC622.09	100	13831	0.693	Histone H2B-alpha	Nucleus
49	SPCC70.01	100	104588	0.245	Protein of unknown function	Nucleus
50	SPCC794.09c	100	49671	0.878	Translation elongation factor	Cytoplasm, Ribosomes [similarity]
51	SPAC12G12.05c	87.5	18443	0.208	Transcription initiation factor family protein [similarity]	Nucleus [similarity]
52	SPAC1687.03c	87.5	37653	0.216	Subunit of replication factor C [similarity]	Nucleus [similarity]
53	SPAC16C9.04c	87.5	54419	0.266	Zink finger family protein [similarity]	Cytoplasm [similarity]
54	SPAC16E8.15	87.5	24956	0.299	Translation initiation factor	Cytoplasm
55	SPAC31A2.01; SPAC1751.03	87.5	45066		COP9 signalosome complex subunit 7B
56	SPAC17C9.03	87.5	154060	0.278	Translation initiation factor	Cytoplasm [similarity]
57	SPAC17G6.10	87.5	59621	0.281	Protein of unknown function	Nucleus [similarity]
58	SPAC17G6.13	87.5	49107	0.266	Protein of unknown function
59	SPAC1F3.06c	87.5	222706	0.258	Protein associated with spindle pole bodies	Spindle pole bodies
60	SPAC20G8.05c	87.5	102111	0.23	Protein involved in cytokinesis	Cytoplasm, Septin ring, Nucleus
61	SPAC20H4.03c	87.5	32749	0.247	Transcription elongation factor [similarity]	Nucleus [similarity]
62	SPAC21B10.03c	87.5	85533	0.264	Ataxin-2 N-terminal region containing family protein [similarity]	Cytoplasm, Nucleus [similarity]
63	SPAC22F8.12c	87.5	18926	0.199	Protein of unknown function
64	SPAC23C4.19	87.5	108971	0.273	RNA polymerase II transcription elongation factor [similarity]	Nucleus
65	SPAC26F1.06	87.5	23764	0.846	Phosphoglycerate mutase	Cytoplasm [similarity]
66	SPAC27E2.10c	87.5	38441	0.226	Subunit of replication factor C	Nucleus; Cytoplasm [similarity]
67	SPAC31G5.04	87.5	39258	0.526	Homoisocitrate dehydrogenase [similarity]	Mitochondria [similarity]
68	SPAC4A8.11c	87.5	202170	0.398	Fatty acid synthetase subunit	Cytoplasm [similarity]
69	SPAC56E4.04c	87.5	256811	0.375	Acetyl CoA carboxylase [similarity]	Cytoplasm [similarity]
70	SPAC6F6.03c	87.5	59920	0.304	Protein of unknown function	Nucleus
71	SPAC8E11.02c	87.5	30124	0.605	14-3-3 protein	Cytoplasm
72	SPAC926.08c	87.5	36075	0.341	Ribosomal subunit assembly protein [similarity]	Nucleus
73	SPAPB1A10.13	87.5	56254	0.199	Protein of unknown function
74	SPBC1289.03c	87.5	24555	0.615	GTP-binding nuclear protein	Cytoplasm, Nucleus
75	SPBC12D12.03	87.5	60042	0.331	TRiC subunit 1[similarity]	Cytoplasm; Cortex [similarity]
76	SPBC1346.01c	87.5	63698	0.278	Protein phosphatase	Cytoplasm [similarity]
77	SPBC14C8.02	87.5	48559	0.261	Mitochondrial translocase subunit [similarity]	Mitochondria [similarity]
78	SPBC14F5.11c	87.5	66987	0.227	Endosomal protein involved in retrograde transport [similarity]	Endosome [similarity]
79	SPBC16H5.12c	87.5	76716	0.281	Protein of unknown function
80	SPBC1703.10	87.5	22813	0.45	Member of rab subfamily	Membrane fraction, Cytoplasm [similarity]
81	SPBC18H10.03	87.5	31502	0.377	Translation initiation factor	Cytoplasm [similarity]
82	SPBC19G7.10c	87.5	82897	0.296	Protein of unknown function	Nucleus [similarity]
83	SPBC23G7.12c	87.5	45071	0.323	26S proteasome complex	Cytoplasm, ER, Nucleus [similarity]
84	SPBC25H2.05	87.5	18778	0.666	Subunit of the nascent polypeptide associated complex	Cytoplasm
85	SPBC29B5.01	87.5	59704	0.265	Transcriptional activator	Nucleus
86	SPBC2D10.10c	87.5	32060	0.421	Fibrillarin	Nucleolus
87	SPBC2G2.02	87.5	121823	0.237	Inositol-polyphosphate 5-phosphatase	Cytoplasm
88	SPBC3B8.02	87.5	46674	0.287	Subunit of CCAAT-binding factor	Cytoplasm, Nucleus [similarity]
89	SPBC4C3.07	87.5	33244	0.327	Translation initiation factor [similarity]
90	SPBC6B1.07	87.5	102999	0.213	Component of spliceosomal complexes	Nucleus
91	SPBP22H7.02c	87.5	93668	0.267	Protein of unknown function	Nucleus
92	SPBP23A10.07	87.5	137757	0.366	Subunit of RNA polymerase I [similarity]	Nuclear lumen [similarity]
93	SPBP35G2.14	87.5	113640	0.291	Member of the Pumilio-family [similarity]
94	SPBP8B7.11	87.5	47958	0.284	Nuclear transport factor [similarity]	Cytoplasm, Nucleus [similarity]
95	SPBPB7E8.02	87.5	82218	0.306	Protein of unknown function
96	SPCC1223.07c	87.5	66664	0.495	tRNA synthetases [similarity]	Cytoplasm [similarity]
97	SPCC14G10.04	87.5	52637	0.238	Protein of unknown function
98	SPCC162.08c	87.5	211391	0.253	MLP2-like protein family [similarity]	Nuclear pore
99	SPCC1620.08	87.5	47285	0.36	Succinyl-CoA ligase [similarity]	Mitochondria [similarity]
100	SPCC1672.07	87.5	100563	0.232	Component of the 80S U3 snoRNA complex [similarity]	Nucleus [similarity]
101	SPCC306.01; SPCC1682.16	87.5	43604		26S proteasome complex subunit [similarity]	Nucleus; Cytoplasm [similarity]
102	SPCC1739.01; SPCC1906.05	87.5	57992	0.108	Member of the zinc finger family [similarity]
103	SPCC1827.06c	87.5	38548	0.422	Aspartate semialdehyde dehydrogenase [similarity]	Nucleus; Cytoplasm [similarity]
104	SPCC1906.01	87.5	39713	0.512	Mannose-1-phosphatase guanylyltransferase 1	Cytoplasm
105	SPCC576.10c	87.5	43546	0.328	26S proteasome complex subunit [similarity]	Cytoplasm, ER, Nucleus [similarity]
106	SPCC736.07c	87.5	78219	0.219	Protein of unknown function
107	SPCP31B10.07	87.5	93220	0.781	Translation elongation factor [similarity]	Cytoplasm [similarity]
108	SPAC10F6.03c	75	66848	0.354	CTP synthase [similarity]	Cytoplasm [similarity]
109	SPAC17H9.13c	75	43934	0.23	Glutamate 5-kinase [similarity]	Cytoplasm [similarity]
110	SPAC1805.02c	75	27749	0.253	Electron transfer flavoprotein [similarity]	Mitochondria [similarity]
111	SPAC19A8.15	75	75429	0.383	Tryptophan synthase [similarity]	Cytoplasm; Nucleus [similarity]
112	SPAC1B3.05	75	71680	0.272	CCR4-Not complex component [similarity]	Cytoplasm [similarity]
113	SPAC1F8.07c	75	64775	0.72	Decarboxylase isozyme [similarity]	Cytoplasm; Nucleus [similarity]
114	SPAC20G8.09c	75	116464	0.269	Protein of unknown function	Nucleolus [similarity]
115	SPAC23C4.15	75	23920	0.329	RNA polymerase II, fifth largest subunit	Nucleus [similarity]
116	SPAC3A12.14	75	16883	0.385	Calmodulin	Spindle pole bodies, Septum
117	SPAC3G9.09c	75	34521	0.419	Translation initiation factor	Cytoplasm [similarity]
118	SPAC4F10.09c	75	97956	0.297	CBF/Mak21 family protein [similarity]	Nucleus [similarity]
119	SPAC4H3.01	75	44766	0.24	Chaperone [similarity]
120	SPAC6F12.02	75	62553	0.239	Transcriptional activator	Cytoplasm, Nucleus
121	SPAC9G1.14c; SPAC767.01c	75	75790		Vacuolar sorting protein [similarity]	Cytoplasm [similarity]
122	SPBC106.06	75	56968	0.293	TRiC subunit 4 [similarity]	Cytoplasm [similarity]
123	SPBC146.09c	75	112796	0.233	Protein of unknown function	Nucleus
124	SPBC14C8.16c	75	35764	0.253	Protein of unknown function	Mitochondria [similarity]
125	SPBC14F5.06	75	66596	0.486	Protein of unknown function	Cytoplasm, Nucleus [similarity]
126	SPBC16A3.05c	75	38627	0.221	Poly(A)+ RNA export protein	Nucleus
127	SPBC16A3.18	75	53487	0.222	RNA-recognition motif containing protein	Cytoplasm
128	SPBC16C6.07c	75	48955	0.326	26S proteasome complex subunit [similarity]	Cytoplasm, ER, Nucleus [similarity]
129	SPBC16E9.10c	75	86164	0.246	Ribosomal large subunit-nucleus export [similarity]	Nucleus [similarity]
130	SPBC1A4.08c	75	58479	0.32	TRiC subunit 3 [similarity]	Cytoplasm [similarity]
131	SPBC215.12	75	111141	0.253	Spliceosomal subunit	Nucleus [similarity]
132	SPBC29A3.09c	75	83750	0.343	Protein of unknown function	Cytoplasm [similarity]
133	SPBC31F10.06c	75	21276	0.398	Component of COPII coat of vesicles	Coated vesicles
134	SPBC36.07	75	141573	0.234	Member of the IKI3 family [similarity]	Nucleus [similarity]
135	SPBC4.07c	75	50049	0.347	19S regulatory complex of the 26S protease	Nucleus [similarity]
136	SPBC409.06	75	34179	0.259	Ubiquitin carboxyl-terminal hydrolase	Nucleus
137	SPBC649.06; SPBC354.01	75	40753		GTP-binding protein 2 [similarity]	Cytoplasm [similarity]
138	SPBC651.01c; SPBC725.18c	75	72813		GTP-binding protein [similarity]	Nucleus [similarity]
139	SPBC713.10	75	14126	0.224	Component of the TIM23 translocase [similarity]	Mitochondria [similarity]
140	SPBP4H10.15	75	98424	0.355	Aconitate hydratase family protein [similarity]	Mitochondria [similarity]
141	SPBP8B7.16c	75	61559	0.351	DEAD box protein family protein [similarity]	Nucleus [similarity]
142	SPBP8B7.21	75	58077	0.225	Ubiquitin carboxyl-terminal hydrolase family protein [similarity]	Cytoplasm [similarity]
143	SPCC1235.02; SPCC320.01c	75	40661	0.312	Biotin synthase	Mitochondria [similarity]
144	SPCC16A11.10c	75	14244	0.503	Oca8 protein	ER [similarity]
145	SPCC23B6.01c	75	55848	0.253	Oxysterol-binding protein [similarity]	Cytoplasm [similarity]
146	SPCC306.09c	75	60237	0.345	Protein associated with adenylyl cyclase	Actin cytoskeleton [similarity]
147	SPCC576.07	75	21678	0.223	Coatomer (COPI) complex zeta chain [similariy]	COPI-coated vesicle [similarity]
148	SPCC594.01; SPCC736.16	75	88742		Protein of unknown function
149	SPCP1E11.06	75	96044	0.249	Component of coated vesicles [similarity]	Cytoplasm [similarity]
150	SPAC1071.06	62.5	59109	0.229	Actin-related protein [similarity]	Cytoskeleton [similarity]
151	SPAC13G7.02c	62.5	70121	0.545	Hsp70 family protein	Cytoplasm; Nucleus [similarity]
152	SPAC1527.03	62.5	53241	0.266	Protein of unknown function
153	SPAC1687.11	62.5	90900	0.314	Member of methyltransferase family [similarity]	Nucleus [similarity]
154	SPAC17A5.15c	62.5	80742	0.456	tRNA synthetases [similarity]	Cytoplasm [similarity]
155	SPAC17C9.09c	62.5	10743	0.372	Mitochondrial translocase subunit [similarity]	Mitochondria [similarity]
156	SPAC1834.11c	62.5	87545	0.31	Sec18p [similarity]	Cytoplasm [similarity]
157	SPAC21E11.06	62.5	51590	0.242	Translation initiation factor [similarity]	Cytoplasm [similarity]
158	SPAC23A1.03	62.5	20739	0.445	Adenine phosphoribosyltransferase [similarity]	Cytoplasm, Nucleus [similarity]
159	SPAC23C11.03	62.5	67647	0.3	Component of U3 snoRNP [similarity]	Nucleolus [similarity]
160	SPAC23C11.05	62.5	32457	0.71	Inorganic pyrophosphatase	Cytoplasm, Nucleus [similarity]
161	SPAC23D3.04c	62.5	40876	0.406	Glycerol-3-phosphate dehydrogenase	Cytoplasm [similarity]
162	SPAC27D7.04	62.5	11103	0.21	Protein involved in spore wall formation	Cytoplasm
163	SPAC29A4.20	62.5	61855	0.275	Member of the acetyltransferase (GNAT) family	Cytoplasm [similarity]
164	SPAC2C4.11c	62.5	28263	0.258	Protein required for pre-18S rRNA processing	Nucleus
165	SPAC2G11.14	62.5	111004	0.227	Component of the TFIID complex	Nucleus
166	SPAC4H3.10c	62.5	55517	0.861	Pyruvate kinase	Cytoplasm, Nucleus [similarity]
167	SPAC57A7.04c	62.5	71495	0.628	Polyadenylate-binding protein	Cytoplasm, Nucleus
168	SPAC6B12.17c; SPAC32A11.04c	62.5	35962		Translation initiation factor	Cytoplasm
169	SPAC6F12.01; SPAC1565.08	62.5	90087		Cdc48p [similarity]	Nucleus [similarity]
170	SPAC6F6.12	62.5	46368	0.28	Nexin sorting protein [similarity]	Cytoplasm [similarity]
171	SPAC9.07c	62.5	40376	0.367	GTP-binding protein [similarity]	Cytoplasm [similarity]
172	SPAC9E9.09c	62.5	54763	0.596	Aldehyde dehydrogenase [similarity]	Mitochondria [similarity]
173	SPBC11B10.09	62.5	34358	0.263	Protein kinase	Nucleus
174	SPBC12C2.06	62.5	56296	0.3	DEAD/DEAH box helicase	Cytoplasm, Nucleus [similarity]
175	SPBC14C8.14c	62.5	109692	0.302	DNA polymerase [similarity]	Nucleus
176	SPBC16A3.08c	62.5	30964	0.543	Protein of unknown function	Cytoplasm
177	SPBC17D11.07c	62.5	107229	0.289	26S Proteasome subunit [similarity]	Cytoplasm, Nucleus [similarity]
178	SPBC17G9.11c	62.5	130852	0.484	Hydroxymethylglutaryl-CoA lyase [similarity]	Mitochondria [similarity]
179	SPBC18H10.02	62.5	75970	0.435	Fatty acyl-CoA synthetase	Cytoplasm [similarity]
180	SPBC19C2.07	62.5	39561	0.864	Fructose-bisphosphate aldolase	Cytoplasm [similarity]
181	SPBC1D7.04c	62.5	21809	0.371	Nuclear poly(A)+ mRNA export protein	Nucleus
182	SPBC21C3.16c	62.5	11879	0.237	Elongation factor [similarity]	Nucleus [similarity]
183	SPBC24C6.05	62.5	31749	0.23	Coatomer epsilon subunit family [similarity]	Coated vesicles [similarity]
184	SPBC26H8.08c	62.5	52439	0.363	Nucleolar GTPase	Nucleus
185	SPBC30B4.03c	62.5	43839	0.207	Protein of unknown function
186	SPBC30D10.17c	62.5	55526	0.344	Protein of unknown function
187	SPBC354.12	62.5	35674	0.844	Glyceraldehyde-3-phosphate dehydrogenase [similarity]	Cytoplasm [similarity]
188	SPBC428.02c; SPBC582.12c	62.5	42522	0.62	Branched-chain amino acid aminotransferase	Cytoplasm, Nucleus [similarity]
189	SPBC646.11	62.5	58541	0.291	TRiC subunit [similarity]	Cytoplasm [similarity]
190	SPBC947.15c	62.5	60796	0.323	NADH dehydrogenase [similarity]	Mitochondria [similarity]
191	SPBP19A11.03c	62.5	97951	0.302	19S regulatory complex of the 26S protease	Nucleus
192	SPBPJ4664.04	62.5	136338	0.312	Coatomer protein complex subunit [similarity]	Coated vesicles [similarity]
193	SPCC320.02c; SPCC1235.01	62.5	69649	0.182	Protein of unknown function
194	SPCC1322.09	62.5	50845	0.264	Protein of unknown function
195	SPCC1827.02c	62.5	40861	0.314	Cytidylyltransferase [similarity]	Nucleus [similarity]
196	SPCC4G3.13c	62.5	23525	0.223	Member of the CUE domain family [similarity]
197	SPCC4G3.15c	62.5	20594	0.262	CCR4-Not complex component [similarity]	Cytoplasm [similarity]
198	SPCC794.07	62.5	52061	0.414	Dehydrogenase complex E2 subunit	Mitochondria [similarity]
199	SPCC794.11c	62.5	51742	0.31	Protein involved in the formation of clathrin coats [similarity]	Cytoplasm [similarity]
200	SPCC970.09	62.5	124784	0.232	Component of the exocyst complex	Septin ring
201	SPCPB16A4.05c	62.5	31315	0.366	Protein required for urease activity
202	SPAC1071.10c	50	99851	0.799	Plasma membrane H+-ATPase	Integral to plasma membrane
203	SPAC22F8.01; SPAC11H11.06	50	44224	0.34	Actin-related protein 2	Cytoskeleton
204	SPAC1420.02c	50	59366	0.294	TRiC subunit [similarity]	Cytoplasm [similarity]
205	SPAC1420.03	50	51613	0.294	Proteasome lid component	Nucleus
206	SPAC1D4.04	50	56663	0.334	TRiC subunit [similarity]	Cytoplasm [similarity]
207	SPAC1F7.04	50	22521	0.438	GTP-binding protein	Mitochondrion , Actin cortical patch
208	SPAC31A2.12	50	65905	0.209	Protein of unknown function	Cytoplasm
209	SPAC343.14c	50	43215	0.292	Translation initiation factor [similarity]	Cytoplasm [similarity]
210	SPAC458.02c	50	53742	0.413	Protein of unknown function
211	SPAC4G9.08c	50	130248	0.275	Subunit of RNA polymerase III	Nucleus [similarity]
212	SPAC637.05c	50	55825	0.468	Vacuolar H(+)-ATPase subunit	Vacuoles [similarity]
213	SPAC637.07	50	62634	0.402	Microtubule organization and chromosome stability factor	Cytoplasm, Nucleus
214	SPAC664.08c	50	51537	0.284	Protein of unknown function
215	SPAC824.09c	50	35124	0.223	GTPase-activating protein [similarity]	Golgi [similarity]
216	SPAC8C9.04	50	67010	0.293	Protein of unknown function
217	SPBC1271.12	50	44588	0.262	Oxysterol-binding protein family member [similarity]	Cytoplasm [similarity]
218	SPBC16C6.05	50	21635	0.287	Translation initiation factor [similarity]	Cytoplasm [similarity]
219	SPBC1734.01c; SPBC337.17c	50	77708	0.304	Protein involved in 18S rRNA biogenesis [similarity]	Nucleus [similarity]
220	SPBC1773.01	50	69485	0.247	WD40 repeat protein
221	SPBC1773.10c	50	63859	0.369	tRNA synthetase [similarity]	Cytoplasm [similarity]
222	SPBC4C3.11; SPBC1778.10c	50	62587		Phosphoinositide-dependent protein kinase	Cell cortex
223	SPBC1815.01	50	47432	0.856	Enolase	Cytoplasm [similarity]
224	SPBC19C2.13c	50	40740	0.218	Protein of unknown function
225	SPBC19F5.04	50	56802	0.364	Aspartate kinase [similarity]	Cytoplasm [similarity]
226	SPBC25D12.01c; SPBC19F5.05c	50	69186	0.321	Protein of unknown function	Nucleus
227	SPBC19G7.01c; SPBC24C6.12c	50	109709	0.217	Mismatch repair protein	Nucleus [similarity]
228	SPBC1A4.05	50	78112	0.217	Protein of unknown function	Septin ring
229	SPBC215.15	50	32555	0.347	Component of the COPII coat of vesicles [similarity]	Cytoplasm [similarity]
230	SPBC21D10.12	50	51379	0.285	Protein involved in the DNA damage response pathway	Cytoskeleton
231	SPBC28E12.03	50	104495	0.243	GTPase-activating protein	Cell septum
232	SPBC2G2.12	50	60236	0.277	tRNA synthetase [similarity]	Cytoplasm [similarity]
233	SPBC336.04	50	123572	0.249	DNA polymerase delta catalytic subunit	Nucleus
234	SPBC337.05c	50	59936	0.31	TRiC subunit [similarity]	Cytoplasm [similarity]
235	SPBC83.14c	50	40410	0.255	Replication factor C 3 [similarity]	Nucleus [similarity]
236	SPBC24E9.12; SPBC839.12	50	24321	0.239	Protein of unknown function
237	SPBP4H10.11c	50	75786	0.368	Fatty acyl-CoA synthetase [similarity]	Cytoplasm [similarity]
238	SPCC1223.08c	50	51517	0.389	Dihydrofolate reductase	Nucleus [similarity]
239	SPCC1322.08	50	66126	0.318	Serine/threonine kinase	Cytoplasm, Nucleus
240	SPCC1393.11	50	22719	0.186	Protein of unknown function
241	SPCC1840.03	50	121807	0.365	Importin-beta homolog	Cytoplasm, Nucleus
242	SPCC663.16c; SPCC1902.02	50	62851	0.261	Protein of unknown function
243	SPCC320.10	50	63282	0.266	Protein of unknown function
244	SPCC550.14	50	141221	0.347	Protein of unknown function
245	SPAC12G12.07c	37.5	45710	0.264	Protein of unknown function
246	SPAC1834.08	37.5	184577	0.248	Sensory transduction histidine kinase	Cytoplasm, Cell periphery [similarity]
247	SPAC227.02c	37.5	23408	0.305	Protein of unknown function
248	SPAC23C4.05c	37.5	49527	0.237	Protein of unknown function
249	SPAC23G3.09	37.5	40549	0.246	TBP- (Tdf1p-) associated factor [similarity]	Nucleus [similarity]
250	SPAC24C9.12c	37.5	51861	0.698	Serine hydroxymethyltransferase [similarity]	Cytoplasm [similarity]
251	SPAC29A4.16	37.5	69127	0.278	Protein kinase	Cytoplasm
252	SPAC2C4.03c	37.5	13102	0.283	Spliceosomal subunit	Nucleus [similarity]
253	SPAC57A7.12	37.5	61250	0.43	Hsp70 family protein [similarity]	Cytoplasm [similarity]
254	SPAC694.02	37.5	195030	0.338	DEAD/DEAH box helicase [similarity]	Nucleus [similarity]
255	SPAPB8E5.07c	37.5	130514	0.26	Protein of unknown function
256	SPBC1539.03c	37.5	51559	0.343	Argininosuccinate lyase [similarity]	Cytoplasm [similarity]
257	SPBC1604.08c	37.5	59826	0.357	Importin 1	Nucleus
258	SPBC29A3.16	37.5	19053	0.346	Regulator of ribosome synthesis [similarity]	Nucleolus
259	SPBC4C3.05c	37.5	189225	0.315	DNA-directed RNA polymerase I subunit	Nucleolus
260	SPBC646.02	37.5	148367	0.226	Component of the Cdc5p-associated complex	Nucleus [similarity]
261	SPCC1183.07	37.5	187478	0.305	Protein with similarity to ribosome receptor protein 5 [similarity]	Nucleus [similarity]
262	SPCC23B6.04c	37.5	110718	0.269	Phosphatidylinositol transfer protein [similarity]	ER [similarity]
263	SPCC550.15c	37.5	52238	0.287	Zinc finger protein [similarity]	Cytoplasm [similarity]

## Sheet: Table S2
Table S2
Full list of proteins identified in all IPs in both S.cerevisiae and S.pombe. Column SCORE presents combined MASCOT peptide ion scores for each protein;
MATCHES: total number of matched MS/MS spectra; PEP_UNIQUE: number of unique peptide sequences matched; SEQ_COV: sequence coverage; A-index: abundance index
	arp6(YLR085c)-TAP IP
	MS analysis of bands
SAMPLE	IDENTIFICATION	MASS	ORF	OTHER GENE NAMES	SCORE	MATCHES	PEP_UNIQ	SEQ_COV	A-index
arp6_01	hypothetical protein YDR334w	174422	YDR334w	SWR1	2126	51	27	0.18	1.88889
arp6_02	hypothetical protein YDR485c	92192	YDR485c	SWC2 VPS72	2032	96	47	0.62	2.04255
arp6_02	translation initiation factor eIF-4F TIF4631	107036	YGR162w	TIF4631	730	23	19	0.21	1.21053
arp6_02	probable serine/threonine-specific protein kinase (EC 2.7.1.-) YBR059c - yeast (Saccharomyces cerev	123913	YBR059c	AKL1	127	4	4	0.04	1
arp6_02	DNA-directed RNA polymerase (EC 2.7.7.6) II 140K chain [validated] - yeast (Saccharomyces cerevisia	138663	YOR151c	RPB2	79	3	3	0.02	1
arp6_02	probable finger protein YKL038w	128161	YKL038w	RGT1	73	2	2	0.01	1
arp6_03	FUN36 protein	74084	YAL011w	FUN36	1317	66	31	0.38	2.12903
arp6_03	translational release factor eRF3	76503	YDR172w	SUP35 SUF12 GST1 SUP2 MIPS:YDR172w	791	33	23	0.32	1.43478
arp6_03	Protein of unknown function	87045	YBR172c	SMY2	660	22	18	0.24	1.22222
arp6_03	TATA box-binding protein-associated factor chain TAFII90	88913	YBR198c	TAF90	615	21	18	0.27	1.16667
arp6_03	Protein that regulates HO expression and mating type switching in mother cells	94435	YNL085w	MKT1	672	20	18	0.21	1.11111
arp6_03	Protein that interacts with Poly(A)-binding protein Pab1p	78732	YGR178c	PBP1	524	20	14	0.2	1.42857
arp6_03	heat shock protein HSC82	80850	YMR186w	HSC82 HSP82	597	15	14	0.17	1.07143
arp6_03	SET domain protein 2	84486	YJL168c	SET2	462	14	12	0.15	1.16667
arp6_03	serine/threonine protein kinase	86892	YNL161w	CBK1	404	14	11	0.15	1.27273
arp6_03	bromodomain protein BDF1	76931	YLR399c	BDF1	280	12	11	0.12	1.09091
arp6_03	nucleoporin-interacting protein NIC96	96114	YFR002w	NIC96	369	11	11	0.12	1
arp6_03	Karyopherin 95	94716	YLR347c	KAP95	380	10	8	0.11	1.25
arp6_03	translation initiation factor eIF3 beta subunit	88074	YOR361c	PRT1	244	8	7	0.09	1.14286
arp6_03	SCF complex subunit	93885	YDL132w	CDC53	216	7	7	0.09	1
arp6_03	pleckstrin homology domain protein	77947	YIL105c	SLM1	214	8	6	0.08	1.33333
arp6_03	Coronin	72509	YLR429w	CRN1	179	6	6	0.1	1
arp6_03	hexose metabolism-related protein HEX3	71028	YDL013w	HEX3	232	6	6	0.09	1
arp6_03	SSD1 protein	139869	YDR293c	SSD1 SRK1	158	4	4	0.03	1
arp6_03	subunit of the vacuolar transporter chaperone	75446	YJL012c	VTC4	101	3	3	0.04	1
arp6_03	actin-interacting protein AIP3	88762	YLR319c	BUD6 AIP3	136	3	3	0.03	1
arp6_03	Subunit of the exocyst complex	85485	YBR102c	EXO84	76	2	2	0.02	1
arp6_03	PUmilio and Fbf proteins 3	98007	YLL013c	PUF3	83	2	2	0.03	1
arp6_03	SHE4 protein	89496	YOR035c	SHE4	91	2	2	0.02	1
arp6_04	dnaK-type molecular chaperone SSA1	69725	YAL005c	SSA1 YG100	1939	120	37	0.55	3.24324
arp6_04	dnaK-type molecular chaperone SSA2	69427	YLL024c	SSA2	1906	112	36	0.56	3.11111
arp6_04	dnaK-type molecular chaperone SSC1 precursor_ mitochondrial	70585	YJR045c	SSC1 ENS1	843	22	17	0.29	1.29412
arp6_04	Transcriptional activator	65224	YIL036w	CST6	582	17	16	0.35	1.0625
arp6_04	Septin	60002	YLR314c	CDC3	428	17	12	0.2	1.41667
arp6_04	transcription factor	71376	YIL056w	VHR1	458	11	11	0.17	1
arp6_04	Protein of the kinesin family	73754	YKL079w	SMY1	298	10	9	0.14	1.11111
arp6_04	Coatomer (COPI) complex delta chain	60590	YFR051c	RET2	239	8	7	0.12	1.14286
arp6_04	NADPH-ferrihemoprotein reductase (EC 1.6.2.4)	76724	YHR042w	NCP1 PRD1 S0001084	194	6	6	0.09	1
arp6_04	Protein involved in regulation of beta-1,3-glucan biosynthesis	65112	YCL051w	LRE1	139	3	3	0.06	1
arp6_04	SAGA/SLIK component	67755	YOL148c	SPT20 ADA5	82	2	2	0.02	1
arp6_05	dnaK-type molecular chaperone SSB2	66554	YNL209w	SSB2	2031	141	39	0.57	3.61538
arp6_05	dnaK-type molecular chaperone SSB1	66561	YDL229w	SSB1 YG101	2026	142	38	0.53	3.73684
arp6_05	heat shock protein HSP60 precursor_ mitochondrial	60714	YLR259c	HSP60 MIF4	1703	63	35	0.54	1.8
arp6_05	polyadenylate-binding protein	64304	YER165w	PAB1 MRNP	1153	38	29	0.5	1.31034
arp6_05	TATA binding protein-associated factor 12	61036	YDR145w	TAF61	749	20	17	0.39	1.17647
arp6_05	ATP-dependent RNA helicase DED1	65512	YOR204w	DED1 SPP81	738	22	16	0.27	1.375
arp6_05	ubiquitin-specific protease	57639	YNR051c	BRE5	589	19	16	0.31	1.1875
arp6_05	septin	62592	YDL225w	SHS1	483	16	15	0.23	1.06667
arp6_05	Nuclear pore 60	59004	YAR002w	NUP60 FUN17	360	10	9	0.22	1.11111
arp6_05	adenylate cyclase-associated protein_ 70K	57486	YNL138w	SRV2 CAP1	433	9	9	0.23	1
arp6_05	Meiotic sister chromatid recombination-elevated phenotype 7	71275	YHR039c	MSC7	264	8	7	0.12	1.14286
arp6_05	H+-exporting ATPase (EC 3.6.3.6) chain A precursor_ vacuolar	118562	YDL185w	TFP1 VMA1	229	6	6	0.05	1
arp6_05	nuclear pore complex protein NUP145	145571	YGL092w	NUP145 RAT10	133	6	5	0.02	1.2
arp6_05	finger protein SIG1	65313	YER068w	MOT2 SIG1	187	6	5	0.08	1.2
arp6_05	mediates mitochondrial transport into the bud	54783	YLR190w	MMR1	116	5	5	0.11	1
arp6_05	malate dehydrogenase homolog YKL029c	74329	YKL029c	MAE1	200	5	5	0.1	1
arp6_05	Nuclear division defective 1	60486	YOR372c	NDD1	184	4	4	0.08	1
arp6_05	Nucleolar GTPase 1	57673	YER006w	NUG1	138	3	3	0.06	1
arp6_05	APC subunit	79224	YOR249c	APC5	96	2	2	0.03	1
arp6_05	Member of the vacuolar sorting protein 9 (VPS9) domain containing family	69495	YPL070w	MUK1	141	2	2	0.04	1
arp6_06	THE BAIT	50012	YLR085c	ARP6	1082	213	24	0.42	8.875
arp6_06	hypothetical protein YGR002c	55178	YGR002c	SWC4	837	36	23	0.48	1.56522
arp6_06	actin homolog YJL081c	54798	YJL081c	ARP4 ACT3	854	41	22	0.43	1.86364
arp6_06	H+-exporting ATPase (EC 3.6.3.6) chain B_ vacuolar	57713	YBR127c	VMA2 ATPsv VAT2	884	27	18	0.44	1.5
arp6_06	26S proteasome regulatory particle chain RPT1	51950	YKL145w	RPT1 YTA3 CIM5	297	11	10	0.2	1.1
arp6_06	Reduced viability upon starvation 167	52742	YDR388w	RVS167	319	18	7	0.17	2.57143
arp6_06	Ca2+/calmodulin-dependent protein kinase (EC 2.7.1.123) CMK1	50265	YFR014c	CMK1	308	9	7	0.14	1.28571
arp6_06	nucleoporin NUP57	57464	YGR119c	NUP57	182	5	5	0.09	1
arp6_06	Protein of unknown function	47932	YIL135c	vhs2	160	4	4	0.09	1
arp6_06	dnaJ protein homolog YIR004w	48544	YIR004w	DJP1	123	3	3	0.09	1
arp6_07	hypothetical protein YPL235w	51580	YPL235w	RVB2	2280	189	42	0.73	4.5
arp6_07	RuvB-like helicase 1	50422	YDR190c	RVB1	1854	139	36	0.64	3.86111
arp6_07	Multicopy suppressor of leflunomide sensitivity 3	49180	YNL074c	YMK1	528	18	11	0.31	1.63636
arp6_07	transcription initiation factor IIF 54K chain	46577	YGR005c	TFG2	220	9	9	0.21	1
arp6_07	H+-transporting two-sector ATPase (EC 3.6.3.14) alpha chain precursor - yeast (Saccharomyces cerevi	58582	YBL099w	ATP1	192	6	6	0.13	1
arp6_07	tubulin beta chain	50890	YFL037w	TUB2	253	6	6	0.16	1
arp6_07	tubulin alpha-1 chain	49768	YML085c	TUB1	181	5	5	0.11	1
arp6_07	Protein involved in transcription regulation	46055	YPR133c	IWS1	191	5	5	0.15	1
arp6_07	Subunit of RNA polymerase II elongator complex	51124	YPL101w	TOT7 ELP4	83	3	3	0.07	1
arp6_07	TyA protein retrotransposon Ty1.L and others	49098	YER160c-a YMR051c		163	3	3	0.08	1
arp6_07	IMP dehydrogenase (EC 1.1.1.205) PUR5	56494	YHR216w	IMD2 PUR5	121	2	2	0.04	1
arp6_07	Component of SWI-SNF global transcription activator complex	53041	YMR033w	ARP9	129	2	2	0.04	1
arp6_08	actin	41663	YFL039c	ACT1 MIPS:YFL039c	1060	92	23	0.52	4
arp6_08	mitochondrial import protein MPI1 precursor	48824	YIL022w	TIM44 MPI1	959	28	21	0.37	1.33333
arp6_08	26S proteasome regulatory particle chain RPT6	45243	YGL048c	RPT6 SUG1 TBY1	463	12	12	0.34	1
arp6_08	Member of the DUF933 domain of unknown function familyv	44146	YBR025c		198	8	8	0.2	1
arp6_08	Phosphorylation is inhibited by long chain bases 1	38326	YGR086c	PIL1	266	8	6	0.21	1.33333
arp6_08	Nuclear pore protein	42752	YDR192c	NUP42	235	6	5	0.2	1.2
arp6_08	Co-chaperone that activates Hsp82p ATPase activity	39411	YDR214w	AHA1	169	5	5	0.12	1
arp6_08	actin-like protein ACT2	44046	YDL029w	ARP2 ACT2	196	5	5	0.12	1
arp6_08	Protein of unknown function	42916	YDR161w	TCI1	76	3	3	0.11	1
arp6_08	sucrose nonfermenting protein 6	37583	YHL025w	SNF6	94	3	3	0.09	1
arp6_08	Long chain bases stimulate phosphorylation 1	38048	YPL004c	LSP1	105	3	2	0.07	1.5
arp6_09	hypothetical protein YBR231c	34323	YBR231c	AOR1	1032	48	20	0.61	2.4
arp6_09	ribosomal protein L4.e.A_ cytosolic	39068	YBR031w	RPL2A	809	37	17	0.5	2.17647
arp6_09	ribosomal protein L4.e.B_ cytosolic	39038	YDR012w	RPL2B	795	36	16	0.49	2.25
arp6_09	Golgi vesicle protein of 36 kDa	36647	YIL041w	GVP36	528	11	11	0.34	1
arp6_09	protein kinase MCK1	43108	YNL307c	MCK1 YPK1	300	11	9	0.2	1.22222
arp6_09	DNA-directed RNA polymerase (EC 2.7.7.6) 40K chain	37663	YPR110c	RPC40 RPC5	239	8	6	0.21	1.33333
arp6_09	alcohol dehydrogenase (EC 1.1.1.1) 1	36826	YOL086c	ADH1 ADE1 ADC1	180	7	6	0.18	1.16667
arp6_09	fructose-bisphosphate aldolase (EC 4.1.2.13) II	39596	YKL060c	FBA1	149	6	6	0.2	1
arp6_09	Possible transcription factor	39474	YIL122w	POG1	200	6	5	0.11	1.2
arp6_09	3-isopropylmalate dehydrogenase homolog YIL094c	40044	YIL094c	LYS12	150	5	5	0.1	1
arp6_09	TIF34 protein	38731	YMR146c	TIF34	162	5	5	0.14	1
arp6_09	replication factor C chain RFC5	39916	YBR087w	RFC5	117	5	4	0.11	1.25
arp6_09	RNA cyclase-like 1	40145	YOL010w	RCL1	102	4	4	0.08	1
arp6_09	Phosphatidylinositol transfer protein	40688	YNL231c	PDR16	111	4	4	0.11	1
arp6_09	Protein required for ribosomal RNA processing	40769	YER127w	LCP5	155	4	4	0.11	1
arp6_09	syntaxin-related protein SSO1	33086	YPL232w	SSO1	115	4	3	0.1	1.33333
arp6_09	replication factor C chain RFC3 [validated]	38180	YNL290w	RFC3	134	3	3	0.11	1
arp6_09	ketol-acid reductoisomerase (EC 1.1.1.86) ILV5	44341	YLR355c	ILV5	80	2	2	0.05	1
arp6_10	glyceraldehyde-3-phosphate dehydrogenase (phosphorylating) (EC 1.2.1.12) 3 - yeast (Saccharomyces c	35724	YGR192c	TDH3 GPD3	956	54	22	0.54	2.45455
arp6_10	clathrin light chain	26516	YGR167w	CLC1 SCD4	398	11	11	0.43	1
arp6_10	Triose-phosphate dehydrogenase 1	35663	YJL052W	TDH1	351	22	10	0.31	2.2
arp6_10	translation initiation factor eIF-2 beta chain	31555	YPL237w	SUI3	301	7	7	0.22	1
arp6_10	1-Acyl dihydroxyacetone phosphate reductase	32793	YIL124w	AYR1	195	5	5	0.18	1
arp6_10	REP2 protein plasmid	33175			103	4	3	0.08	1.33333
arp6_10	heat shock protein SIS1	37567	YNL007c	SIS1	118	3	3	0.11	1
arp6_11	hypothetical protein YML041c	32001	YML041c	MIPS:YML041c	1181	97	26	0.66	3.73077
arp6_11	ribosomal protein S3.e_ cytosolic	26486	YNL178w	RPS3 YS3 RP13 SUF14	544	18	15	0.54	1.2
arp6_11	H+-transporting two-sector ATPase (EC 3.6.3.14) gamma chain precursor - yeast (Saccharomyces cerevi	34329	YBR039w	ATP3	530	13	11	0.3	1.18182
arp6_11	ribosomal protein S1.e.B_ cytosolic	27945	YLR048w	NAB1B YST2	352	15	8	0.44	1.875
arp6_11	ribosomal protein S1.e.A_ cytosolic	28007	YGR214w	YST1 NAB1	289	14	7	0.41	2
arp6_11	actin-capping protein alpha chain	30680	YKL007w	CAP1	195	6	5	0.18	1.2
arp6_11	ADP_ATP carrier protein AAC2 precursor	34404	YBL030c	PET9 AAC2	152	5	5	0.16	1
arp6_11	hypothetical protein YIR001c	28936	YIR001c	SGN1	81	4	3	0.14	1.33333
arp6_12	ribosomal protein S0.e.B_ cytosolic	28795	YML063w	RP10B PLC2 MFT1	868	55	24	0.69	2.29167
arp6_12	ribosomal protein S0.e.A_ cytosolic	28726	YLR441c	RP10A PLC1	848	53	23	0.65	2.30435
arp6_12	ribosomal protein L7a.e.B_ cytosolic	28094	YLL045c	RPL4B	925	38	21	0.61	1.80952
arp6_12	ribosomal protein S4.e_ cytosolic	29392	YHR203c YJR145c	RPS7B RPS7A	730	35	19	0.45	1.84211
arp6_12	hypothetical protein YNL107w	25965	YNL107w	YAF9	610	30	16	0.57	1.875
arp6_12	ribosomal protein S6.e_ cytosolic	26980	YBR181c YPL090c	RPS10A RPS101	463	17	12	0.37	1.41667
arp6_12	ribosomal protein L8.e_ cytosolic	27392	YFR031c-a YIL018w	RPL5B	505	21	10	0.35	2.1
arp6_12	electron transfer flavoprotein beta chain	28741	YGR207c	ETF-beta	409	12	10	0.35	1.2
arp6_12	porin	30410	YNL055c YNL1624	POR1 OMP2 VDAC	250	8	7	0.26	1.14286
arp6_12	ribosomal protein S5.e_ cytosolic	25023	YJR123w	RPS5	179	8	6	0.28	1.33333
arp6_12	hypothetical protein YPL077c	27453	YPL077c		188	5	5	0.26	1
arp6_12	ribosomal protein S2.e_ cytosolic	27433	YGL123w	SUP44 RPS4	118	5	4	0.14	1.25
arp6_12	Protein component of Dad1p-Duo1p-Dam1p complex	27456	YGL061c	DUO1	75	3	3	0.11	1
arp6_12	Protein involved in pre-rRNA processing and ribosome assembly	32874	YOL080c	REX4	90	3	3	0.1	1
arp6_13	ribosomal protein S7.e.A_ cytosolic	21609	YOR096w	RPS30	640	32	17	0.58	1.88235
arp6_13	ribosomal protein S7.e.B_ cytosolic	21621	YNL096c	RPS7B	641	30	17	0.61	1.76471
arp6_13	ribosomal protein L19.e_ cytosolic	21691	YBL027w YBR084c-a	RPL19A YL14A	514	26	12	0.41	2.16667
arp6_13	ribosomal protein L13.e.B_ cytosolic	22511	YMR142c	RPL13B	318	9	9	0.33	1
arp6_13	ribosomal protein L13.e.A_ cytosolic	22540	YDL082w	RPL13A	318	9	9	0.33	1
arp6_13	ribosomal protein S9.e.B_ cytosolic	22285	YBR189w	SUP46	264	8	8	0.31	1
arp6_13	ribosomal protein L9.e.A_ cytosolic	21556	YGL147c	RPL9A YL9A YL11 RP25	213	8	6	0.23	1.33333
arp6_13	ribosomal protein L9.e.B_ cytosolic	21644	YNL067w	RPL9B YL9B	213	8	6	0.23	1.33333
arp6_13	Protein essential for endoplasmic reticulum-Golgi transport	22692	YKL196c	YKT6	156	5	5	0.22	1
arp6_13	Component of TAF(II) and SAGA complexes	23005	YDR167w	TAF23 TAF25	186	5	4	0.29	1.25
arp6_13	Protein possibly involved in proteasome function	19869	YDL053c	PBP4	188	4	4	0.24	1
arp6_13	DL-glycerol phosphate phosphatase	30420	YIL053w	RHR2	131	4	3	0.13	1.33333
arp6_14	ribosomal protein L24.e.B_ cytosolic	17537	YGR148c	RPL30B	331	20	9	0.34	2.22222
arp6_14	ribosomal protein L21.e.B_ cytosolic	18263	YPL079w	RPL21B	374	18	9	0.35	2
arp6_14	ribosomal protein S11.e_ cytosolic	17738	YBR048w YDR025w	RPS18B	206	10	7	0.39	1.42857
arp6_14	Yeast RNA annealing protein 1	24940	YDR381W	YRA1	253	7	6	0.26	1.16667
arp6_14	ribosomal protein L11.e.B_ cytosolic	19737	YGR085c	RPL16A RP39A	184	6	5	0.22	1.2
arp6_14	ribosomal protein L11.e.A_ cytosolic	19707	YPR102c	RPL11A RPL16A RP39A	185	6	5	0.22	1.2
arp6_14	Alpha subunit of NC2 (Dr1/Drap1) regulator of class II transcription	15507	YER159c	BUR6	200	5	4	0.23	1.25
arp6_14	basic helix-loop-helix (bHLH) transcription factor	19005	YOL067c	RTG1	78	3	3	0.16	1
arp6_15	ribosomal protein S19.e.A_ cytosolic	15907	YOL121c	RPS16B RP55A	636	38	13	0.57	2.92308
arp6_15	ribosomal protein S19.e.B_ cytosolic	15881	YNL302c	RPS16A RP55A	636	38	13	0.57	2.92308
arp6_15	ribosomal protein S24.e_ cytosolic	15319	YER074w YIL069c	RPS24EA	473	18	12	0.59	1.5
arp6_15	ribosomal protein S17.e.B_ cytosolic	15794	YDR447c	RP51B	478	18	9	0.55	2
arp6_15	ribosomal protein S17.e.A_ cytosolic	15779	YML024w	RPS17A RP51A	478	18	9	0.55	2
arp6_15	ribosomal protein S18.e_ cytosolic	17027	YDR450w YML026c	RPS18EB	362	13	9	0.52	1.44444
arp6_15	ribosomal protein L35.e_ cytosolic	13901	YDL136w YDL191w	SOS1	407	13	9	0.42	1.44444
arp6_15	ribosomal protein L14.e.A_ cytosolic	15158	YKL006w	RPL14A	256	11	7	0.25	1.57143
arp6_15	ribosomal protein L14.e.B_ cytosolic	15144	YHL001w	RPL14B	256	11	7	0.25	1.57143
arp6_15	ribosomal protein L32.e_ cytosolic	14762	YBL092w	RPL32	187	8	6	0.39	1.33333
arp6_15	ribosomal protein L27.e.A_ cytosolic	15522	YHR010w	RPL27	248	7	6	0.49	1.16667
arp6_15	histone H2B.1	14244	YDR224c	HTB1	188	11	5	0.36	2.2
arp6_15	histone H2B	14229	YBL002w	HTB2 H2B2	188	11	5	0.36	2.2
arp6_15	ribosomal protein L23a.e_ cytosolic	15748	YOL127w	RPL25 YL25	309	11	5	0.35	2.2
arp6_15	ribosomal protein S26.e.A_ cytosolic	13496	YGL189c	RPS26A	174	9	5	0.4	1.8
arp6_15	ribosomal protein S16.e_ cytosolic	15838	YDL083c YMR143w	RPS16B	144	5	5	0.31	1
arp6_15	ribosomal protein S12.e_ cytosolic	15462	YOR369c	RPS12	178	5	4	0.26	1.25
arp6_15	ribosomal protein S13.e_ cytosolic	17018	YDR064w	RPS13C	208	5	4	0.27	1.25
arp6_15	ribosomal protein S15.e_ cytosolic	15992	YOL040c	RPS21	142	4	3	0.24	1.33333
arp6_15	peptidylprolyl isomerase (EC 5.2.1.8)_ cytosolic	17380	YDR155c	CPH1	124	3	3	0.17	1
arp6_15	Protein of unknown function	21951	YNL208w		154	2	2	0.16	1
arp6_16	ribosomal protein L31.e.B_ cytosolic	12959	YLR406c	RPL31B RPL34B	496	32	10	0.64	3.2
arp6_16	ribosomal protein S14.e.B_ cytosolic	14641	YJL191w	CRY2	512	20	9	0.56	2.22222
arp6_16	histone H2A.HTA3	14274	YOL012c	HTA3 MIPS:YOL012c	180	5	4	0.29	1.25
arp6_16	ubiquinol-cytochrome-c reductase (EC 1.10.2.2) 14K protein	14556	YDR529c	QCR7 CRO1 UCR7 COR4 MIPS:YDR529c	94	5	3	0.2	1.66667
arp6_16	histone H2A.1	13981	YDR225w	HTA1 H2A1 MIPS:YDR225w	84	3	3	0.17	1
arp6_16	histone H2A.2	13981	YBL003c	HTA2 H2A2 MIPS:YBL003c	84	3	3	0.17	1
	tti2 (YJR136c) TAP IP
	complete lane ms analysis
	Organism: S.cerevisiae
SAMPLE	IDENTIFICATION	MASS	ORF	OTHER GENE NAMES	SCORE	MATCHES	PEP_UNIQ	SEQ_COV	A-index
asa3_01	TRA1	432905	YHR099w	TRA1	2851	70	69	0.19	1.01449
asa3_01	Mitosis entry checkpoint 1, a protein kinase	273169	YBR136w	ESR1 MEC1	455	13	13	0.05	1
asa3_01	ubiquitin	17205			59	2	2	0.11	1
asa3_02	1-phosphatidylinositol 3-kinase (EC 2.7.1.137) TOR1	280962	YJR066w	TOR1 DRR1	3112	78	69	0.32	1.13043
asa3_02	1-phosphatidylinositol 3-kinase (EC 2.7.1.137) TOR2	281333	YKL203c	TOR2	2074	54	51	0.21	1.05882
asa3_04	plasma membrane protein with predicted GPI-anchor	48207	YBR078w	ECM33	87	2	2	0.04	1
asa3_06	Protein of unknown function	126060	YML117w	nab6	1189	29	27	0.25	1.07407
asa3_07	Protein that when overproduced can suppress the hyperstable microtubule phenotype	120300	YJR091c	JSN1	1364	28	26	0.29	1.07692
asa3_07	component of the CCR4-Not complex	94346	YIL038c	NOT3 CDC39	337	8	8	0.1	1
asa3_07	acidic nuclear protein SPT5	115580	YML010w	SPT5	193	6	6	0.04	1
asa3_07	Protein of unknown function	90743	YGR196c	FYV8	93	3	3	0.03	1
asa3_07	Putative pyrophosphatase required with Dcp1p for mRNA decapping	108600	YNL118c	PSU1	86	3	3	0.03	1
asa3_08	hypothetical protein YKL033w	118813	YKL033w	TTI1	2272	72	46	0.44	1.56522
asa3_08	Protein of unknown function	93288	YMR031c		2172	49	45	0.6	1.08889
asa3_08	Protein with similarity to Entamoeba histolytica myosin heavy chain	92643	YGR130c		1468	42	36	0.41	1.16667
asa3_08	nucleoskeletal-like protein	86464	YJL041w	NSP1	360	12	11	0.2	1.09091
asa3_08	ubiquitin-specific proteinase	101854	YER151c	UBP3	375	9	9	0.1	1
asa3_08	Puf family protein that binds mRNA	119435	YPR042c	PUF2	261	7	7	0.05	1
asa3_08	regulates endocytosis and actin cytoskeleton organization	97246	YOR329c	SCD5 FTB1	207	7	6	0.07	1.16667
asa3_08	Protein involved in vacuolar import and degradation	83923	YKL054c	VID31	202	6	6	0.08	1
asa3_08	Protein of unknown function	105849	YMR124w		91	2	2	0.02	1
asa3_09	DNA damage-responsive repressor of PHR1, has two tandem C2H2-type zinc finger domains	99419	YDR096w	GIS1	828	19	15	0.2	1.26667
asa3_09	protein involved in metabolism of COX17 mRNA	98007	YLL013c	PUF3	452	13	12	0.15	1.08333
asa3_09	Protein containing four WD domain G-beta repeats	94196	YMR102c		187	7	7	0.07	1
asa3_09	6-phosphofructokinase (EC 2.7.1.11) beta chain	104552	YMR205c	PFK2	140	4	3	0.03	1.33333
asa3_09	H+-exporting ATPase (EC 3.6.3.6) 1_ plasma membrane	99556	YGL008c	PMA1	193	3	3	0.04	1
asa3_10	nuclear pore complex protein	99928	YKL068w	NUP100	464	13	11	0.1	1.18182
asa3_10	Protein required for expression of glycolytic genes	94260	YPL075w	GCR1	414	11	11	0.14	1
asa3_10	transcriptional activator for genes in the multistress response	77813	YMR037c	MSN2	328	10	9	0.13	1.11111
asa3_10	Protein of unknown function	87045	YBR172c	SMY2	330	9	9	0.15	1
asa3_10	nucleoporin-interacting protein NIC96	96114	YFR002w	NIC96	174	5	5	0.05	1
asa3_10	involved in maintenance of telomeres	99936	YDR206w	EBS1	126	5	5	0.05	1
asa3_10	nucleoporin	77955	YLR335W	nup2	137	4	4	0.06	1
asa3_10	KAP95 protein	94716	YLR347c	KAP95	208	4	4	0.06	1
asa3_10	MKT1 protein	94435	YNL085w	MKT1	164	3	3	0.05	1
asa3_10	Protein that interacts with Poly(A)-binding protein Pab1p	78732	YGR178c	PBP1	82	3	3	0.05	1
asa3_10	GATA-type zinc finger transcription factor that activates nitrogen metabolizing genes	79334	YER040w	GLN3	126	2	2	0.03	1
asa3_11	heat shock protein MSI3	77318	YPL106c	SSE1 MSI3	489	11	10	0.15	1.1
asa3_11	transcription factor that is involved in regulating ribosomal protein gene expression	74739	YLR403w	SFP1	132	3	3	0.04	1
asa3_11	pleckstrin homology domain protein	77947	YIL105c		107	3	3	0.04	1
asa3_11	aconitate hydratase	85315	YLR304c	ACO1	68	2	2	0.02	1
asa3_12	Transcriptional activator	65224	YIL036w	CST6 aca2	1249	30	25	0.54	1.2
asa3_12	Protein that inhibits <*cap*>-dependent translation	69719	YKL204w	EAP1	703	13	13	0.26	1
asa3_12	Asparagine-rich protein with one RNA recognition (RRM) domain	79250	YDL167c	NRP1 ARP1	522	12	11	0.21	1.09091
asa3_12	dnaK-type molecular chaperone SSC1 precursor_ mitochondrial	70585	YJR045c	SSC1 ENS1	400	10	10	0.16	1
asa3_12	Protein of the kinesin family	73754	YKL079w	SMY1	340	10	9	0.14	1.11111
asa3_12	involved in a protein transport step that is blocked by brefeldin A	61166	YDR299w	BFR2	242	7	6	0.12	1.16667
asa3_12	Sir Antagonist 1 (San1p) that acts as a ubiquitin ligase	65579	YDR143c	SAN1	240	5	5	0.1	1
asa3_12	DNA intrastrand crosslink recognition protein	67815	YKL032c	IXR1 ORD1	161	3	3	0.05	1
asa3_12	involved in sporulation, filamentous growth, and regulation of cell size, contains one RNA recognition motif	71210	YNL197c	WHI3	107	3	3	0.05	1
asa3_12	contains one RNA recognition motif	70647	YDL224c	WHI4	123	2	2	0.04	1
asa3_13	dnaK-type molecular chaperone SSB1	66561	YDL229w	SSB1 YG101	2485	63	42	0.74	1.5
asa3_13	dnaK-type molecular chaperone SSB2	66554	YNL209w	SSB2	2459	62	41	0.71	1.5122
asa3_13	dnaK-type molecular chaperone SSA2	69427	YLL024c	SSA2	1932	54	37	0.56	1.45946
asa3_13	TEL2 protein	78637	YGR099w	TEL2 LUO1	1457	42	35	0.4	1.2
asa3_13	NADPH-ferrihemoprotein reductase (EC 1.6.2.4)	76724	YHR042w	NCP1 PRD1 S0001084	675	16	16	0.21	1
asa3_13	polyadenylate-binding protein	64304	YER165w	PAB1 MRNP	542	14	13	0.25	1.07692
asa3_13	component of the CCR4-Not complex	65313	YER068w	MOT2 SIG1	285	7	7	0.12	1
asa3_13	transcription factor	71376	YIL056w	VHR1	251	7	7	0.09	1
asa3_13	Protein involved in mRNA decapping	61302	YEL015w	edc3	428	7	7	0.14	1
asa3_13	ATP-dependent RNA helicase DED1	65512	YOR204w	DED1 SPP81	135	4	4	0.06	1
asa3_13	cell division control protein CDC3	60002	YLR314c	CDC3	121	4	3	0.06	1.33333
asa3_13	Member of the vacuolar sorting protein 9	69495	YPL070w		154	3	3	0.05	1
asa3_14	heat shock protein HSP60 precursor_ mitochondrial	60714	YLR259c	HSP60 MIF4	1136	26	24	0.41	1.08333
asa3_14	GATA-type zinc finger transcription factor	60482	YJL110c	GZF3	833	20	17	0.33	1.17647
asa3_14	mediates mitochondrial transport into the bud	54783	YLR190w	mmr1	449	12	12	0.23	1
asa3_14	Component of the karyopherin docking complex of the nuclear pore complex	58757	YDL088c	ASM4	482	12	10	0.3	1.2
asa3_14	TATA binding protein-associated factor 12	61036	YDR145w	TAF12	437	11	10	0.19	1.1
asa3_14	t-complex protein 1 homolog YJL008c	61623	YJL008c	CCT8	407	10	10	0.2	1
asa3_14	nuclear pore complex protein	145571	YGL092w	NUP145 RAT10	368	11	9	0.08	1.22222
asa3_14	karyopherin-alpha, importin	60404	YNL189w	SRP1 SCM1 KAP1	337	8	7	0.12	1.14286
asa3_14	Polyphosphoinositide phosphatase	71080	YKL212w	SAC1 RSD1	202	7	7	0.1	1
asa3_14	septin component of 10 nm filaments	62592	YDL225w	SHS1	300	7	7	0.11	1
asa3_14	RNA-export mediator GLE1	62035	YDL207w	GLE1 BRR3 RSS1	233	7	6	0.09	1.16667
asa3_14	Protein involved in inter-organelle communication	65531	YGL252c	RTG2	145	6	5	0.07	1.2
asa3_14	TTAGGG repeat-binding factor 1	62785	YPL128c	TBF1	180	5	4	0.09	1.25
asa3_14	Essential mitochondrial protein	47387	YKL195w	mia40	128	4	4	0.09	1
asa3_14	adenylate cyclase-associated protein_ 70K	57486	YNL138w	SRV2 CAP1	182	3	3	0.06	1
asa3_15	H+-exporting ATPase	57713	YBR127c	VMA2 ATPsv VAT2	858	21	18	0.39	1.16667
asa3_15	nucleosome assembly protein I	47855	YKR048c	NAP1	410	10	9	0.29	1.11111
asa3_15	dihydrolipoamide S-acetyltransferase (EC 2.3.1.12) precursor	51786	YNL071w	LAT1 PDA2 ODP2	400	9	9	0.2	1
asa3_15	Transcriptional activator	54558	YER045c	ACA1	285	7	7	0.12	1
asa3_15	Glyoxalase 3	55060	YER122c	GLO3	306	7	7	0.14	1
asa3_15	nucleoporin NUP57	57464	YGR119c	NUP57	253	6	6	0.1	1
asa3_15	TCP1 complex beta chain	57168	YIL142w	CCT2 BIN3 TCP2	218	5	5	0.09	1
asa3_15	pyruvate decarboxylase (EC 4.1.1.1) 1	61457	YLR044c	PDC1	142	4	4	0.09	1
asa3_15	alpha-1_2-mannosyltransferase	51354	YDR483w	KRE2 MNT1	127	3	3	0.09	1
asa3_15	Protein involved in Ty1 transposition	46460	YDR289c	RTT103	86	3	3	0.06	1
asa3_16	RuvB-like helicase	51580	YPL235w	RVB2	1403	35	28	0.68	1.25
asa3_16	RuvB-like helicase	50422	YDR190c	RVB1	1166	26	22	0.52	1.18182
asa3_16	Multicopy suppressor of leflunomide sensitivity 3	49180	YNL074c	YMK1	918	19	16	0.47	1.1875
asa3_16	H+-transporting two-sector ATPase	54760	YJR121w	ATP2	87	2	2	0.05	1
asa3_16	Protein of unknown function	38000	YML037c		70	2	2	0.06	1
asa3_17	the bait	48617	YJR136c	TTI2	1569	80	25	0.57	3.2
asa3_17	Protein of unknown function	51084	YPR085c	ASA1	791	22	19	0.31	1.15789
asa3_17	translation elongation factor eEF-1 alpha-A chain_ cytosolic	50001	YBR118w YPR080w	TEF2 TEF1	677	15	15	0.34	1
asa3_17	SIN3 protein-binding protein STB1	50678	YNL309w	STB1	392	11	10	0.28	1.1
asa3_17	heat shock protein HSP42	42791	YDR171w	HSP42	210	9	7	0.18	1.28571
asa3_17	dnaJ protein homolog YDJ1	44643	YNL064c	YDJ1 MAS5	142	4	4	0.11	1
asa3_17	methionine adenosyltransferase (EC 2.5.1.6) 2	42229	YDR502c	SAM2	155	3	3	0.09	1
asa3_18	actin	41663	YFL039c	ACT1	527	14	14	0.36	1
asa3_18	Component of a 45S penta-snRNP complex, required for pre-mRNA splicing	42457	YAL032C	prp45	502	16	12	0.38	1.33333
asa3_18	ribosomal protein L3.e_ cytosolic	43730	YOR063w	TCM1	337	12	10	0.2	1.2
asa3_18	Protein containing a BSD domain	35942	YDR068w	DOS1	253	8	8	0.23	1
asa3_18	methionine adenosyltransferase (EC 2.5.1.6) 1	41792	YLR180w	SAM1 ETH10	284	6	6	0.2	1
asa3_18	pyruvate dehydrogenase	48860	YER178w	PDA1 PDH-alpha-1	122	4	4	0.07	1
asa3_18	mitochondrial import receptor chain TOM40	42012	YMR203w	TOM40 ISP42 MOM38	162	3	3	0.09	1
asa3_18	Protein involved in glucose repression	45841	YML048w	GSF2	104	3	3	0.07	1
asa3_18	Protein of unknown function	42451	YPL014w	lpa3	88	3	3	0.08	1
asa3_18	Mannosyltransferase	45993	YOR099w	KTR1	128	3	3	0.06	1
asa3_18	Ribosome assembly 1	43971	YPL193w	RSA1	171	3	3	0.11	1
asa3_19	3-isopropylmalate dehydrogenase homolog	40044	YIL094c	LYS12	502	12	12	0.3	1
asa3_19	Protein of unknown function	35499	YJR083c	acf4	435	11	11	0.4	1
asa3_19	ribosomal protein L4.e.A_ cytosolic	39068	YBR031w	RPL2A	335	9	8	0.27	1.125
asa3_19	flavohemoglobin	44618	YGR234w	YHB1 YHB4	417	8	7	0.3	1.14286
asa3_19	isocitrate dehydrogenase	39300	YNL037c	IDH1	241	7	7	0.18	1
asa3_19	negative regulator of 3-phosphoinositide-dependent protein kinase	38326	YGR086c	pil1	251	7	7	0.21	1
asa3_19	Rich in asparagine and glutamine 1	42563	YCL028w	RNQ1	258	5	5	0.23	1
asa3_19	actin-like protein ACT2	44046	YDL029w	ARP2 ACT2	121	5	5	0.09	1
asa3_19	NUP42 protein	42752	YDR192c	NUP42	430	5	5	0.18	1
asa3_19	syntaxin-related protein SSO2	33713	YMR183c	SSO2	221	5	5	0.16	1
asa3_19	Alcohol dehydrogenase I	36669	YOL086C	adh1	155	4	4	0.14	1
asa3_19	Nuclear pore protein	40497	YER107c	GLE2	160	3	3	0.13	1
asa3_19	DNA-directed RNA polymerase (EC 2.7.7.6) 40K chain	37663	YPR110c	RPC40 RPC5	108	3	2	0.07	1.5
asa3_20	glyceraldehyde-3-phosphate dehydrogenase	35724	YGR192c	TDH3 GPD3	500	12	12	0.37	1
asa3_20	component of the 80S U3 snoRNA complex	33461	YNL075w	IMP4	290	9	9	0.26	1
asa3_20	Trans-acting factor C	33175		Plasmid partition	197	11	5	0.19	2.2
asa3_20	septin component of 10 nm filaments	37002	YCR002c	CDC10	137	4	4	0.11	1
asa3_20	Type II integral ER membrane protein	26909	YER120w	SCS2	154	4	4	0.18	1
asa3_20	Reticulon 1	32895	YDR233c		176	4	4	0.15	1
asa3_20	GTPase-interacting component 1	35216	YHR061c	GIC1	140	3	3	0.11	1
asa3_20	malate dehydrogenase	35628	YKL085w	MDH1	76	3	2	0.07	1.5
asa3_20	C-3 sterol dehydrogenase	38682	YGL001c	ERG26	93	2	2	0.07	1
asa3_21	component of TOR signaling complexes	34013	YNL006w	LST8	574	18	12	0.37	1.5
asa3_21	protein disulfide isomerase related protein Mpd2p precursor	32380	YOL088c	MPD2	443	11	10	0.37	1.1
asa3_21	acidic ribosomal protein P0.e_ cytosolic	33696	YLR340w	RPL10E	202	7	7	0.2	1
asa3_21	signal recognition particle chain SEC65	31150	YML105c	SEC65	196	7	7	0.22	1
asa3_21	clathrin light chain	26516	YGR167w	CLC1 SCD4	302	6	6	0.24	1
asa3_21	actin-capping protein alpha chain	30680	YKL007w	CAP1	201	5	5	0.18	1
asa3_21	Protein of unknown function	17004	YKR091w	SRL3	131	5	4	0.28	1.25
asa3_21	BMH1 protein	30073	YER177w	BMH1	113	3	3	0.11	1
asa3_21	pyruvate dehydrogenase	40029	YBR221c	PDB1	118	3	3	0.09	1
asa3_21	prohibitin PHB1	31408	YGR132c	PHB1	121	3	3	0.09	1
asa3_22	electron transfer flavoprotein beta chain	28741	YGR207c	ETF-beta	669	19	15	0.5	1.26667
asa3_22	ribosomal protein L8.e_ cytosolic	27392	YFR031c-a YIL018w	RPL5B	420	12	10	0.37	1.2
asa3_22	ribosomal protein S6.e_ cytosolic	26980	YBR181c YPL090c	RPS10A RPS101	510	11	10	0.47	1.1
asa3_22	ribosomal protein S3.e_ cytosolic	26486	YNL178w	RPS3 YS3 RP13 SUF14	397	10	10	0.41	1
asa3_22	Mitochondrial thiol peroxidase	29477	YBL064c		417	11	9	0.36	1.22222
asa3_22	cytochrome-b5 reductase (EC 1.6.2.2)	36176	YIL043c	CBR1 CBR5	348	10	9	0.32	1.11111
asa3_22	hypothetical protein YPL077c	27453	YPL077c		340	8	8	0.34	1
asa3_22	ribosomal protein S1.e.B_ cytosolic	27945	YLR048w	NAB1B YST2	313	9	7	0.34	1.28571
asa3_22	ribosomal protein S4.e_ cytosolic	29392	YHR203c YJR145c	RPS7B RPS7A	260	8	7	0.23	1.14286
asa3_22	Mitochondrial genome maintenance 101	30071	YJR144w	MGM101	368	7	7	0.29	1
asa3_22	ribosomal protein S0.e.A_ cytosolic	28726	YLR441c	RP10A PLC1	283	7	6	0.21	1.16667
asa3_22	Component of the SAGA complex	29363	YCL010c	sgf29	328	6	6	0.35	1
asa3_22	ribosomal protein L7a.e.B_ cytosolic	28094	YLL045c	RPL4B	183	6	5	0.17	1.2
asa3_22	Mitochondrial protein required for normal respiratory growth	30114	YIL070c	MAM33	227	5	5	0.19	1
asa3_22	H+-transporting two-sector ATPase	34329	YBR039w	ATP3	212	5	5	0.16	1
asa3_22	ADP-ATP carrier protein of the mitochondrial carrier family	34447	YBL030C	pet9	171	4	4	0.12	1
asa3_22	component of the INO80 complex	28225	YLR052w	IES3	117	3	3	0.11	1
asa3_22	Protein with possible role in protein translation	28936	YIR001c	SGN1	64	4	2	0.1	2
asa3_22	endoplasmic reticulum (ER) protein	31633	YMR149w	SWP1	64	2	2	0.08	1
asa3_22	citrate transport protein	32153	YBR291c	CTP1	78	2	2	0.07	1
asa3_22	glutaredoxin homolog YBR014c	22551	YBR014c		77	2	2	0.11	1
asa3_22	Protein of unknown function	22755	YDR056c		140	2	2	0.13	1
asa3_23	porin	30410	YNL055c YNL1624	POR1 OMP2 VDAC	599	12	12	0.51	1
asa3_23	translation initiation factor eIF-4E	24239	YOL139c	CDC33 TIF45 EIF4E	555	16	11	0.49	1.45455
asa3_23	phosphoglycerate mutase (EC 5.4.2.1)	27592	YKL152c	GPM1 MIPS:YKL152c	363	9	9	0.37	1
asa3_23	Vacuolar protein sorting 51	18901	YKR020w		295	8	8	0.43	1
asa3_23	ribosomal protein L10.e_ cytosolic	25345	YLR075w	GRC5 QSR1	162	6	5	0.21	1.2
asa3_23	ribosomal protein S5.e_ cytosolic	25023	YJR123w	RPS5	268	6	5	0.24	1.2
asa3_23	ribosomal protein L10a.e_ cytosolic	24470	YGL135w YPL220w	SSM1 SSM1ASSM2 SSM1B	126	4	3	0.13	1.33333
asa3_23	probable ribosomal protein S7_ mitochondrial	27799	YJR113c	RSM7	102	3	3	0.13	1
asa3_23	component of COPII-coated vesicles	24708	YAR002c-a	ERP1	115	3	3	0.12	1
asa3_24	Protein of unknown function	21300	YHR121w	lsm12	692	16	13	0.68	1.23077
asa3_24	ribosomal protein S7.e.B_ cytosolic	21621	YNL096c	RPS7B	291	8	8	0.46	1
asa3_24	H+-transporting two-sector ATPase (EC 3.6.3.14) chain d	19797	YKL016c	ATP7	285	8	7	0.39	1.14286
asa3_24	Protein possibly involved in proteasome function	19869	YDL053c	pbp4	317	6	5	0.32	1.2
asa3_24	Membrane protein	21123	YBR106w	PHO88	219	5	5	0.3	1
asa3_24	probable ribosomal protein L12_ mitochondrial	20637	YGL068w		201	5	4	0.24	1.25
asa3_24	Member of the B-cell receptor-associated protein 31-like family	23413	YKL065c	YET1	107	4	4	0.16	1
asa3_24	ribosomal protein L19.e_ cytosolic	21691	YBL027w YBR084c-a	RPL19A	172	4	4	0.19	1
asa3_24	ribosomal protein L9.e.A_ cytosolic	21556	YGL147c	RPL9A YL9A YL11 RP25	138	3	3	0.15	1
asa3_24	ribosomal protein L6.e.A_ cytosolic	19949	YML073c	YL16A	105	3	3	0.18	1
asa3_24	mitochondrial outer membrane protein MAS20	20305	YGR082w	TOM20 MAS20 MOM19 POM23 RIR16	160	3	3	0.2	1
asa3_24	mitochondrial import receptor complex protein MAS17	16780	YNL131w	TOM22 MAS2 MAS17 MOM22	130	3	3	0.21	1
asa3_25	ribosomal protein L21.e.A_ cytosolic	18231	YBR191w	URP1	270	11	8	0.47	1.375
asa3_25	ribosomal protein L12.e_ cytosolic	17812	YDR418w YEL054c	RPL15B RPL15A	521	9	8	0.59	1.125
asa3_25	Endoplasmic reticulum vesicle protein	24092	YML012w	ERV25	190	5	5	0.21	1
asa3_25	ribosomal protein L24.e.A_ cytosolic	17603	YGL031c	RPL30A	147	4	4	0.19	1
asa3_25	Member of the DUF1690 domain of unknown function family	18844	YFR011c		90	3	3	0.15	1
asa3_25	Endosomal membrane protein	23318	YGL200c	EMP24	92	2	2	0.11	1
asa3_26	ribosomal protein S18.e_ cytosolic	17027	YDR450w YML026c	RPS18EB	377	9	8	0.52	1.125
asa3_26	ribosomal protein S12.e_ cytosolic	15462	YOR369c	RPS12	193	5	4	0.39	1.25
asa3_26	glutaredoxin	15851	YDR513w	TTR1 GRX2	205	4	4	0.23	1
asa3_26	ribosomal protein S17.e.B_ cytosolic	15794	YDR447c	RP51B	150	4	4	0.26	1
asa3_26	ribosomal protein S15.e_ cytosolic	15992	YOL040c	RPS21	155	4	3	0.24	1.33333
asa3_26	ribosomal protein L27.e.A_ cytosolic	15522	YHR010w	RPL27	121	3	3	0.23	1
asa3_26	ribosomal protein S13.e_ cytosolic	17018	YDR064w	RPS13C	215	3	3	0.22	1
asa3_26	Component of TAF(II) complex (TBP-associated protein complex) and the SAGA HAT complex	17304	YMR236w	TAF9	132	3	3	0.17	1
asa3_26	Protein containing an ML domain	19051	YDL046w	npc2	80	3	2	0.09	1.5
asa3_26	regulatory protein CBP4 precursor	20207	YGR174c	CBP4	72	2	2	0.11	1
asa3_27	ribosomal protein S14.e.B_ cytosolic	14641	YJL191w	CRY2	567	15	9	0.62	1.66667
asa3_27	histone H2B.1	14244	YDR224c	HTB1	297	7	6	0.38	1.16667
asa3_27	glyceraldehyde-3-phosphate dehydrogenase	35824	YJR009c	TDH2 GPD2	330	6	6	0.16	1
asa3_27	ubiquinol-cytochrome-c reductase (EC 1.10.2.2) 14K protein	14556	YDR529c	QCR7 CRO1 UCR7 COR4 MIPS:YDR529c	272	6	6	0.52	1
asa3_27	cytochrome c 1	12174	YJR048w	CYC1	262	7	5	0.39	1.4
asa3_27	ribosomal protein L23.e_ cytosolic	14464	YBL087c YER117w	RPL17A	195	6	5	0.28	1.2
asa3_27	Putative tubulin cofactor A	12371	YOR265w	RBL2	311	6	5	0.6	1.2
asa3_27	Protein important for maintenance of mitochondrial DNA	15898	YIL051c	MMF1	104	4	3	0.18	1.33333
asa3_27	ribosomal protein S25.e.A precursor_ cytosolic	12032	YGR027c	RPS31A	120	3	3	0.27	1
asa3_27	involved in protein translocation into the endoplasmic reticulum	8706	YER087c-a	SBH1 SEB1	110	3	3	0.25	1
asa3_27	histone H4	11361	YBR009c YNL030w	HHF1	86	2	2	0.21	1
asa3_27	histone H2A.1	13981	YDR225w	HTA1 H2A1	109	2	2	0.24	1
asa3_27	ribosomal protein YMR31_ mitochondrial	13680	YFR049w	YMR31	84	2	2	0.17	1
asa3_27	Protein that binds single-stranded DNA	15377	YCR028c-a	RIM1 RIM1	126	2	2	0.17	1
asa3_27	ribosomal protein L14.e.B_ cytosolic	15144	YHL001w	RPL14B	68	2	2	0.19	1
asa3_28	ribosomal protein S7.e.A_ cytosolic	21609	YOR096w	RPS30	140	4	4	0.16	1
asa3_28	Yeast RNA annealing protein 1	24940	YDR381W	yra1	126	3	3	0.15	1
asa3_28	ribosomal protein L37a.e_ cytosolic	10084	YJR094w-a YPR043w		72	3	3	0.17	1
asa3_28	triose-phosphate isomerase (EC 5.3.1.1)	26779	YDR050c	TPI1	112	2	2	0.11	1
asa3_28	ribosomal protein S27.e.B_ cytosolic	8860	YHR021c	RPS27B	80	2	2	0.18	1
asa3_28	ribosomal protein S10.e.B_ cytosolic	12731	YMR230w	RPS10B	107	2	2	0.2	1
asa3_28	Subunit e of the F0 subunit of ATP synthase-mitochondrial respiratory complex V,	10869	YDR322c-a	TIM11	107	2	2	0.2	1
	bdf1(YLR399c)-TAP IP
	MS analysis of bands
SAMPLE	IDENTIFICATION	MASS	ORF	OTHER GENE NAMES	SCORE	MATCHES	PEP_UNIQ	SEQ_COV	COMMENT
bdf1_01	THE BAIT	76931	YLR399c	BDF1	2089	450	54	0.62	8.33333
bdf1_02	Protein that interacts with Poly(A)-binding protein Pab1p	78732	YGR178c	PBP1	1088	39	25	0.38	1.56
bdf1_02	Nuclear pore 2	77955	YLR335W	nup2	646	23	19	0.33	1.21053
bdf1_02	Component of the abundant RSC chromatin remodeling complex	101656	YDR303c	RSC3	851	23	19	0.23	1.21053
bdf1_02	SEC21 protein	104766	YNL287w	SEC21	503	14	12	0.15	1.16667
bdf1_02	6-phosphofructokinase (EC 2.7.1.11) beta chain	104552	YMR205c	PFK2	285	9	9	0.08	1
bdf1_02	STU2 protein	100855	YLR045c	STU2	280	8	8	0.1	1
bdf1_02	Component of the abundant RSC chromatin remodeling complex	95459	YHR054c YHR056c	RSC30	247	8	7	0.09	1.14286
bdf1_02	Protein containing a pleckstrin homology	87270	YPR091c		221	7	7	0.12	1
bdf1_02	Protein containing four WD domain G-beta repeats	94196	YMR102c		212	7	6	0.05	1.16667
bdf1_02	TATA binding protein-associated factor 7	67514	YMR227c	TAF67	228	7	6	0.1	1.16667
bdf1_02	GIN4 protein	129779	YDR507c	GIN4	125	7	6	0.04	1.16667
bdf1_02	transcription factor ACE2	86581	YLR131c	ACE2	215	6	6	0.07	1
bdf1_02	Protein required for faithful chromosome transmission	88432	YCR077c	PAT1	201	7	5	0.06	1.4
bdf1_02	26S proteasome regulatory particle chain RPN2	104167	YIL075c	RPN2 SEN3	212	5	5	0.06	1
bdf1_02	Alpha-adaptin	114940	YBL037w	APL3	138	4	4	0.04	1
bdf1_02	component of the 80S U3 snoRNA complex	66912	YJR002w	MPP10	208	4	4	0.09	1
bdf1_02	component of late 60S pre-ribosomes	86564	YGR245c	SDA1	195	4	4	0.06	1
bdf1_02	ubiquitin-protein ligase (EC 6.3.2.19) RSP5	91760	YER125w	RSP5 PUB1 NPI1	144	3	3	0.04	1
bdf1_02	hypothetical protein YDR206w	99936	YDR206w	EBS1	134	3	3	0.04	1
bdf1_02	Protein of the replication factor C (RFC) family	91205	YOR144c	EFD1	69	3	2	0.02	1.5
bdf1_02	translation elongation factor eEF-2	93230	YDR385w YOR133w	EFT1EFT2	71	2	2	0.03	1
bdf1_02	nucleoskeletal-like protein	86464	YJL041w	NSP1	103	2	2	0.03	1
bdf1_02	PUmilio and Fbf proteins 3	98007	YLL013c	PUF3	75	2	2	0.03	1
bdf1_02	SWR complex subunit	174422	YDR334w	SWR1	92	2	2	0.01	1
bdf1_03	heat shock protein MSI3	77318	YPL106c	SSE1 MSI3	1727	65	39	0.5	1.66667
bdf1_03	DNA-directed RNA polymerase (EC 2.7.7.6) III chain RPC82	73971	YPR190c	RPC82	677	17	16	0.28	1.0625
bdf1_03	protein kinase YPK1 (EC 2.7.1.-)	76432	YKL126w	YPK1	650	18	15	0.28	1.2
bdf1_03	SEC1 protein	83428	YDR164c	SEC1	291	9	9	0.13	1
bdf1_03	RPD-L subunit (next lane)	78787	YMR075w	RCO1	172	5	5	0.08	1
bdf1_03	alpha_alpha-trehalase (EC 3.2.1.28) NTH1	85825	YDR001c	NTH1	87	3	3	0.03	1
bdf1_04	Bromodomain protein	72468	YDL070w	BDF2	1470	180	31	0.41	5.80645
bdf1_04	dynamin-related protein VPS1	78688	YKR001c	VPS1 SPO15	844	24	22	0.36	1.09091
bdf1_04	Protein that inhibits <*cap*>-dependent translation	69719	YKL204w	EAP1	301	7	7	0.15	1
bdf1_04	SAN1 protein	65579	YDR143c	SAN1	248	9	6	0.13	1.5
bdf1_04	transcription factor SPT8	66149	YLR055c	SPT8	130	3	2	0.04	1.5
bdf1_04	cell division control protein CDC27	85383	YBL084c	CDC27 SNB1	68	2	2	0.03	1
bdf1_05	dnaK-type molecular chaperone SSA2	69427	YLL024c	SSA2	2094	146	42	0.63	3.47619
bdf1_05	dnaK-type molecular chaperone SSA1	69725	YAL005c	SSA1 YG100	1906	143	38	0.54	3.76316
bdf1_05	dnaK-type molecular chaperone SSC1 precursor_ mitochondrial	70585	YJR045c	SSC1 ENS1	506	13	12	0.19	1.08333
bdf1_05	clathrin-associated protein complex beta chain homolog YAP80	80403	YJR005w	APL1 YAP80	243	9	9	0.12	1
bdf1_05	transcription factor	71376	YIL056w	VHR1	319	8	8	0.12	1
bdf1_05	Coatomer (COPI) complex delta chain	60590	YFR051c	RET2	234	8	7	0.12	1.14286
bdf1_05	Transcriptional activator	65224	YIL036w	CST6	200	6	6	0.12	1
bdf1_05	cell division control protein CDC3	60002	YLR314c	CDC3	168	6	6	0.1	1
bdf1_05	NADPH-ferrihemoprotein reductase (EC 1.6.2.4)	76724	YHR042w	NCP1 PRD1 S0001084	189	5	5	0.07	1
bdf1_05	suppressor protein SMY1	73754	YKL079w	SMY1	121	5	4	0.06	1.25
bdf1_06	dnaK-type molecular chaperone SSB2	66554	YNL209w	SSB2	2381	179	44	0.66	4.06818
bdf1_06	dnaK-type molecular chaperone SSB1	66561	YDL229w	SSB1 YG101	2292	184	42	0.62	4.38095
bdf1_06	TATA binding protein-associated factor 12	61036	YDR145w	TAF61 TAF12	813	28	19	0.42	1.47368
bdf1_06	polyadenylate-binding protein	64304	YER165w	PAB1 MRNP	675	21	18	0.34	1.16667
bdf1_06	ATP-dependent RNA helicase DED1	65512	YOR204w	DED1 SPP81	542	16	13	0.29	1.23077
bdf1_06	ubiquitin-specific protease	57639	YNR051c	BRE5	417	15	13	0.25	1.15385
bdf1_06	Meiotic sister chromatid recombination-elevated phenotype 7	71275	YHR039c	MSC7	301	9	8	0.15	1.125
bdf1_06	replication factor A chain 1	70304	YAR007c	RFA1 RPA1 BUF2 FUN3	87	2	2	0.03	1
bdf1_07	Component of the abundant RSC chromatin remodeling complex	63129	YFR037c	RSC8	1010	42	25	0.38	1.68
bdf1_07	Component of the abundant RSC chromatin remodeling complex	49620	YMR091c	NPL6	1002	33	23	0.51	1.43478
bdf1_07	ATP-binding protein clpX_ mitochondrial	57910	YBR227c	MCX1	650	24	19	0.35	1.26316
bdf1_07	TATA box-binding protein-associated factor chain TAFII60	57866	YGL112c	TAF60	570	18	16	0.35	1.125
bdf1_07	protein carrier involved in nuclear import	60404	YNL189w	SRP1 SCM1 KAP1	506	18	13	0.21	1.38462
bdf1_07	phosphoprotein phosphatase (EC 3.1.3.16) 3 catalytic chain A1	62962	YLR433c	CNA1 CMP1	362	11	10	0.17	1.1
bdf1_07	Protein involved in inter-organelle communication	65531	YGL252c	RTG2	375	11	10	0.17	1.1
bdf1_07	Protein of unknown function	53445	YJL123c		389	8	8	0.18	1
bdf1_07	Nuclear pre-mRNA downregulation 1	63819	YNL251c	NRD1	240	8	8	0.16	1
bdf1_07	Protein containing two WD domain G-beta repeats	59119	YDL156w		229	8	7	0.12	1.14286
bdf1_07	cell division control protein CDC23	73067	YHR166c	CDC23	203	6	6	0.1	1
bdf1_07	heat shock protein HSP60 precursor_ mitochondrial	60714	YLR259c	HSP60 MIF4	133	5	5	0.09	1
bdf1_07	phosphoprotein phosphatase (EC 3.1.3.16) 3 catalytic chain A2	68484	YML057w	CMP2 CNA2	150	5	5	0.08	1
bdf1_07	phosphoprotein phosphatase (EC 3.1.3.16) 2A regulatory chain A	70863	YAL016w	TPD3 FUN32	141	5	4	0.06	1.25
bdf1_07	pre-mRNA splicing protein PRP19	56534	YLL036c	PRP19	148	4	3	0.06	1.33333
bdf1_07	Asparaginyl-tRNA synthetase	62168	YHR019c	DED81	122	3	2	0.05	1.5
bdf1_08	Component of abundant RSC chromatin remodeling complex	65176	YML127w	RSC9	582	21	17	0.28	1.23529
bdf1_08	protein-tyrosine-phosphatase (EC 3.1.3.48) CDC14	61868	YFR028c	CDC14	358	15	10	0.22	1.5
bdf1_08	Protein involved in Ty1 transposition	46460	YDR289c	RTT103	450	11	10	0.24	1.1
bdf1_08	translation initiation factor eIF-2 gamma chain	57829	YER025w	GCD11	313	8	8	0.18	1
bdf1_08	probable aldehyde dehydrogenase (NAD) (EC 1.2.1.3) YPL061w	54380	YPL061w	ALD6	192	8	7	0.17	1.14286
bdf1_08	septin CDC11	47619	YJR076c	CDC11 PSL9	211	6	6	0.15	1
bdf1_08	vacuolar fusion	49945	YDR229w		153	5	5	0.11	1
bdf1_08	Protein interacting with Snf1p and Reg1p	55825	YMR140w	sip5	187	5	4	0.11	1.25
bdf1_08	Protein involved in regulation of Ty1 transposition	51589	YNL206c	RTT106	139	4	4	0.1	1
bdf1_08	Protein of unknown function	38272	YDL099w		109	4	4	0.16	1
bdf1_08	RNA helicase DBP2	60962	YNL112w	DBP2	135	3	3	0.06	1
bdf1_08	alpha-1_2-mannosyltransferase	51354	YDR483w	KRE2 MNT1	102	3	2	0.08	1.5
bdf1_09	SWR complex/NuA4 subunit	55178	YGR002c	SWC4	1076	47	29	0.51	1.62069
bdf1_09	H+-exporting ATPase (EC 3.6.3.6) chain B_ vacuolar	57713	YBR127c	VMA2 ATPsv VAT2	847	29	21	0.49	1.38095
bdf1_09	N2_N2-dimethylguanine tRNA methyltransferase (EC 2.1.1.-) [validated] - yeast (Saccharomyces cerevi	64012	YDR120c	TRM1	728	26	19	0.33	1.36842
bdf1_09	Component of abundant RSC chromatin remodeling complex	57759	YLR033w	RSC58	584	21	18	0.36	1.16667
bdf1_09	SWR complex/NuA4 subunit	54798	YJL081c	ARP4 ACT3	687	29	16	0.37	1.8125
bdf1_09	dihydrolipoamide S-acetyltransferase (EC 2.3.1.12) precursor	51786	YNL071w	LAT1 PDA2 ODP2	519	14	13	0.25	1.07692
bdf1_09	Protein associated with ribosomes	51758	YCL037c	SRO9	639	21	12	0.27	1.75
bdf1_09	26S proteasome regulatory particle chain RPT1	51950	YKL145w	RPT1 YTA3 CIM5	340	11	11	0.21	1
bdf1_09	Protein of unknown function	50075	YDR527w		255	9	8	0.18	1.125
bdf1_09	nucleosome assembly protein I	47855	YKR048c	NAP1	249	6	5	0.15	1.2
bdf1_09	RPD-L subunit (next lane)	51266	YBR095c	RXT2	216	5	5	0.11	1
bdf1_09	Set3 subunit	59109	YBR103w	SIF2	193	5	5	0.1	1
bdf1_09	Component of abundant RSC chromatin remodeling complex	48747	YLR321c	SFH1	168	6	4	0.06	1.5
bdf1_09	hypothetical protein YDR348c	54963	YDR348c		219	4	4	0.12	1
bdf1_09	pyruvate decarboxylase (EC 4.1.1.1) 1	61457	YLR044c	PDC1	108	4	3	0.07	1.33333
bdf1_09	TCP1 complex beta chain	57168	YIL142w	CCT2 BIN3 TCP2	84	2	2	0.04	1
bdf1_09	INO80 subunit (next lane)	36132	YNL215w	IES2	128	2	2	0.06	1
bdf1_09	large ribosomal subunit-associated factor	45806	YBR267w		69	2	2	0.05	1
bdf1_10	dnaJ protein homolog YIR004w	48544	YIR004w	DJP1	1027	33	23	0.54	1.43478
bdf1_10	Ca2+/calmodulin-dependent protein kinase (EC 2.7.1.123) CMK1	50265	YFR014c	CMK1	616	21	16	0.32	1.3125
bdf1_10	Component of abundant RSC chromatin remodeling complex	53776	YPR034w	ARP7	567	20	16	0.34	1.25
bdf1_10	nucleoporin NUP57	57464	YGR119c	NUP57	541	19	16	0.29	1.1875
bdf1_10	RVS167 protein	52742	YDR388w	RVS167	669	22	15	0.33	1.46667
bdf1_10	Nucleolar protein 53	52524	YPL146c	nop53	415	12	12	0.18	1
bdf1_10	hypothetical protein YIL135c	47932	YIL135c	vhs2	270	8	7	0.19	1.14286
bdf1_10	tubulin beta chain	50890	YFL037w	TUB2	315	7	7	0.17	1
bdf1_10	NADH dehydrogenase external 1	62735	YMR145c	nde1	231	6	6	0.1	1
bdf1_11	RuvB-like 2	51580	YPL235w	RVB2	1592	69	35	0.67	1.97143
bdf1_11	RuvB-like 1	50422	YDR190c	RVB1	1307	49	25	0.54	1.96
bdf1_11	Component of abundant RSC chromatin remodeling complex	53041	YMR033w	ARP9	741	24	19	0.34	1.26316
bdf1_11	IMP dehydrogenase (EC 1.1.1.205) YML056c	56358	YML056c	IMD4	428	14	11	0.26	1.27273
bdf1_11	transcription initiation factor IIF 54K chain	46577	YGR005c	TFG2	342	12	11	0.27	1.09091
bdf1_11	YMK1 protein	49180	YNL074c	YMK1	362	10	9	0.31	1.11111
bdf1_11	26S proteasome regulatory particle chain RPT2	48797	YDL007w	RPT2 YTA5 YHS4	291	9	8	0.25	1.125
bdf1_11	26S proteasome regulatory particle chain RPT4	49378	YOR259c	RPT4 CRL13 SUG2 PCS1	224	6	6	0.15	1
bdf1_11	DNA-directed RNA polymerase (EC 2.7.7.6) III chain C53	46639	YDL150w	RPC53	219	6	6	0.17	1
bdf1_11	26S proteasome regulatory particle chain RPT3	47864	YDR394w	RPT3 YTA2 YNT1	211	5	5	0.15	1
bdf1_11	TyA protein retrotransposon Ty1.L and others	49098	YER160c-a YMR051c		133	5	3	0.07	1.66667
bdf1_11	Subunit of RNA polymerase II elongator complex	51124	YPL101w	TOT7 ELP4	92	4	3	0.05	1.33333
bdf1_11	H+-transporting two-sector ATPase (EC 3.6.3.14) alpha chain precursor - yeast (Saccharomyces cerevi	58582	YBL099w	ATP1	105	2	2	0.05	1
bdf1_13	ribosomal protein L3.e_ cytosolic	43730	YOR063w	TCM1	1101	101	31	0.56	3.25806
bdf1_13	alcohol O-acetyltransferase	51223	YBR177c	EHT1	554	18	14	0.27	1.28571
bdf1_13	TATA binding protein-associated factor 3	40271	YPL011c	TAF47	428	13	10	0.34	1.3
bdf1_13	dnaJ protein homolog YDJ1	44643	YNL064c	YDJ1 MAS5	340	13	9	0.23	1.44444
bdf1_13	NuA4/Rpd-S subunit	45175	YPR023c	EAF3	236	8	7	0.15	1.14286
bdf1_13	hypothetical protein YDR517w	41093	YDR517w	GRH1	116	5	4	0.14	1.25
bdf1_13	Component of a 45S penta-snRNP complex	42457	YAL032C	rpr45	102	4	3	0.1	1.33333
bdf1_13	methionine adenosyltransferase (EC 2.5.1.6) 1	41792	YLR180w	SAM1 ETH10	155	2	2	0.06	1
bdf1_14	mitochondrial import protein MPI1 precursor	48824	YIL022w	TIM44 MPI1	1252	51	27	0.52	1.88889
bdf1_14	actin	41663	YFL039c	ACT1	737	36	18	0.42	2
bdf1_14	26S proteasome regulatory particle chain RPT6	45243	YGL048c	RPT6 SUG1 TBY1	316	9	9	0.22	1
bdf1_14	Small subunit mitochondrial ribosomal protein Rsm28	41190	Ydr494w		236	6	6	0.16	1
bdf1_14	Phosphorylation is inhibited by long chain bases 1	38326	YGR086c	pil1	129	4	4	0.15	1
bdf1_14	probable membrane protein YDR161w	42916	YDR161w	TCI1	75	2	2	0.09	1
bdf1_15	ribosomal protein L4.e.A_ cytosolic	39068	YBR031w	RPL2A	1074	72	24	0.61	3
bdf1_15	casein kinase II (EC 2.7.1.-) alpha chain	44639	YIL035c	CKA1	389	15	13	0.25	1.15385
bdf1_15	SwR complex	34323	YBR231c	AOR1 SWC5	484	17	11	0.39	1.54545
bdf1_15	DNA-directed RNA polymerase (EC 2.7.7.6) 40K chain	37663	YPR110c	RPC40 RPC5	247	7	6	0.19	1.16667
bdf1_15	RNA polymerase C 37, RNA polymerase III, C37 subunit	32123	YKR025w	RPC37	157	6	6	0.19	1
bdf1_15	Golgi vesicle protein of 36 kDa	36647	YIL041w		315	6	6	0.26	1
bdf1_15	TIF34 protein	38731	YMR146c	TIF34	257	6	6	0.18	1
bdf1_15	replication factor C chain RFC5	39916	YBR087w	RFC5	192	6	5	0.13	1.2
bdf1_15	protein kinase MCK1 (EC 2.7.1.-)	43108	YNL307c	MCK1 YPK1	167	5	4	0.11	1.25
bdf1_15	microtubule-binding protein	38398	YGR113W	dam1	146	3	3	0.09	1
bdf1_15	Protein required for ribosomal RNA processing	40769	YER127w	LCP5	125	3	3	0.09	1
bdf1_16	glyceraldehyde-3-phosphate dehydrogenase (phosphorylating) (EC 1.2.1.12) 3 - yeast (Saccharomyces c	35724	YGR192c	TDH3 GPD3	1141	80	25	0.59	3.2
bdf1_16	component of the 80S U3 snoRNA complex	24371	YOR078w	BUD21	564	13	12	0.47	1.08333
bdf1_16	replication factor C chain RFC4	36126	YOL094c	RFC4	510	15	11	0.34	1.36364
bdf1_16	clathrin light chain	26516	YGR167w	CLC1 SCD4	390	10	10	0.43	1
bdf1_16	translation initiation factor eIF-2 beta chain	31555	YPL237w	SUI3	346	7	7	0.24	1
bdf1_16	Protein required for pre-18S rRNA processing	30313	YOR145c		233	6	6	0.23	1
bdf1_16	REP2 protein plasmid	33175			151	7	5	0.15	1.4
bdf1_16	translation elongation factor eEF-1 alpha-A chain_ cytosolic	50001	YBR118w YPR080w	TEF2	137	4	4	0.12	1
bdf1_16	1-Acyl dihydroxyacetone phosphate reductase	32793	YIL124w	AYR1	184	4	4	0.13	1
bdf1_16	DNA-directed RNA polymerase (EC 2.7.7.6) III chain C34	36112	YNR003c	RPC34	90	2	2	0.1	1
bdf1_17	ribosomal protein L5.e_ cytosolic	33694	YPL131w	RPL1	534	27	14	0.38	1.92857
bdf1_17	acidic ribosomal protein P0.e_ cytosolic	33696	YLR340w	RPL10E RPA0 L10E YSCA0	564	35	13	0.34	2.69231
bdf1_17	BMH2 protein	31042	YDR099w	BMH2 SCD3	433	16	11	0.38	1.45455
bdf1_17	Inorganic pyrophosphatase	32165	YBR011C	IPP1	267	8	7	0.25	1.14286
bdf1_17	Protein that forms filament between the two spindle pole bodies	33165	YDR130c	FIN1	232	7	7	0.22	1
bdf1_17	Nucleolar protein required for maturation of rRNA components	33556	YOL077c	BRX1	227	7	7	0.24	1
bdf1_17	casein kinase II (EC 2.7.1.-) alpha' chain	39378	YOR061w	CKA2	214	6	6	0.13	1
bdf1_17	ribosomal protein L4.e.B_ cytosolic	39038	YDR012w	RPL2B	191	6	5	0.24	1.2
bdf1_17	signal recognition particle chain SEC65	31150	YML105c	SEC65	112	5	5	0.16	1
bdf1_17	pyruvate dehydrogenase (lipoamide) (EC 1.2.4.1) beta chain precursor - yeast (Saccharomyces cerevis	40029	YBR221c	PDB1	113	4	3	0.09	1.33333
bdf1_17	phosphoprotein phosphatase (EC 3.1.3.16) 1 catalytic chain	35884	YER133w	GLC7 DIS2S1	101	3	2	0.09	1.5
bdf1_17	hypothetical protein YDR429c	30483	YDR429c	TIF35	106	2	2	0.07	1
bdf1_18	ribosomal protein S3.e_ cytosolic	26486	YNL178w	RPS3 YS3 RP13 SUF14	803	40	19	0.65	2.10526
bdf1_18	H+-transporting two-sector ATPase (EC 3.6.3.14) gamma chain precursor - yeast (Saccharomyces cerevi	34329	YBR039w	ATP3	584	19	14	0.36	1.35714
bdf1_18	SWR complex	32001	YML041c	vps71	538	16	14	0.47	1.14286
bdf1_18	histone H1	27786	YPL127c	HHO1	418	12	10	0.32	1.2
bdf1_18	ribosomal protein S1.e.A_ cytosolic	28007	YGR214w	YST1 NAB1	340	21	8	0.44	2.625
bdf1_18	casein kinase II (EC 2.7.1.-) beta' chain	29823	YOR039w	CKB2	291	10	8	0.22	1.25
bdf1_18	actin-capping protein alpha chain	30680	YKL007w	CAP1	233	10	7	0.25	1.42857
bdf1_18	ADP_ATP carrier protein AAC2 precursor	34404	YBL030c	PET9 AAC2	125	4	4	0.12	1
bdf1_18	hypothetical protein YMR233w	26454	YMR233w	tri1	156	4	4	0.17	1
bdf1_18	Protein involved in ribosome biogenesis	26885	YER002w	nop16	96	3	3	0.14	1
bdf1_18	protein kinase (EC 2.7.1.37) cdc28	34040	YBR160w	CDC28	102	3	3	0.1	1
bdf1_19	ribosomal protein S6.e_ cytosolic	26980	YBR181c YPL090c	RPS10A RPS101	815	58	21	0.52	2.7619
bdf1_19	ribosomal protein L8.e_ cytosolic	27392	YFR031c-a YIL018w	RPL5B	710	51	17	0.62	3
bdf1_19	Protein involved in mRNA turnover	27041	YKL009w	MRT4	407	13	11	0.53	1.18182
bdf1_19	SWR complex/NuA4 subunit	25965	YNL107w	YAF9	402	13	10	0.41	1.3
bdf1_19	ribosomal protein S1.e.B_ cytosolic	27945	YLR048w	NAB1B YST2	152	5	4	0.19	1.25
bdf1_19	ribosomal protein YmL13 precursor_ mitochondrial	31506	YKR006c	MRPL13	83	2	2	0.09	1
bdf1_20	ribosomal protein S0.e.B_ cytosolic	28795	YML063w	RP10B PLC2 MFT1	1094	97	26	0.74	3.73077
bdf1_20	ribosomal protein S4.e_ cytosolic	29392	YHR203c YJR145c	RPS7B RPS7A	1205	76	26	0.57	2.92308
bdf1_20	ribosomal protein S0.e.A_ cytosolic	28726	YLR441c	RP10A PLC1	1023	94	25	0.74	3.76
bdf1_20	ribosomal protein L7a.e.B_ cytosolic	28094	YLL045c	RPL4B	1009	70	23	0.61	3.04348
bdf1_20	ribosomal protein L7a.e.A_ cytosolic	28107	YHL033c	RPL4A	982	65	22	0.58	2.95455
bdf1_20	electron transfer flavoprotein beta chain	28741	YGR207c	ETF-beta	425	11	10	0.44	1.1
bdf1_20	ribosomal protein YmL11 precursor_ mitochondrial	28497	YDL202w	MRPL11 MRPL11	106	2	2	0.08	1
bdf1_21	ribosomal protein S2.e_ cytosolic	27433	YGL123w	SUP44 RPS4	440	37	14	0.42	2.64286
bdf1_21	porin	30410	YNL055c YNL1624	POR1 OMP2 VDAC	294	7	7	0.26	1
bdf1_21	ribosomal protein L24 homolog YLR009w	23960	YLR009w		142	6	4	0.19	1.5
bdf1_21	transcription initiation factor IIF 30K chain	27423	YPL129w	TAF14 ANC1 TFG3 ANC1 TAF30 SWP29	147	5	4	0.13	1.25
bdf1_21	citrate transport protein	32153	YBR291c	CTP1	132	5	4	0.11	1.25
bdf1_21	Protein of the mitochondrial small ribosomal subunit	27618	YMR188c		158	4	4	0.19	1
bdf1_22	H+-exporting ATPase (EC 3.6.3.6) 26K chain_ vacuolar [validated]	26455	YOR332w	VMA4 VAT5	963	38	20	0.69	1.9
bdf1_22	RVS161 protein	30232	YCR009c	RVS161	695	24	18	0.6	1.33333
bdf1_22	ribosomal protein S5.e_ cytosolic	25023	YJR123w	RPS5	796	68	15	0.45	4.53333
bdf1_22	Yeast RNA annealing protein 1	24940	YDR381W	yra1	559	26	14	0.53	1.85714
bdf1_22	Protein involved in ribosome biogenesis	24055	YGR081c	slx9	404	13	10	0.54	1.3
bdf1_22	translation initiation factor eIF-4E	24239	YOL139c	CDC33 TIF45 EIF4E	396	17	9	0.35	1.88889
bdf1_22	GTP-binding protein GSP1	24795	YLR293c	GSP1 CNR1 CST17	252	10	8	0.3	1.25
bdf1_22	GTP-binding protein GSP2	24975	YOR185c	GSP2 CNR2	252	10	8	0.3	1.25
bdf1_22	hypothetical protein YBR071w	23534	YBR071w		186	4	4	0.25	1
bdf1_22	phosphoglycerate mutase (EC 5.4.2.1)	27592	YKL152c	GPM1	76	3	2	0.11	1.5
bdf1_23	ribosomal protein L7.e.A_ cytosolic	27621	YGL076c	RPL6A YL8A	934	67	25	0.68	2.68
bdf1_23	ribosomal protein L7.e.B_ cytosolic	27679	YPL198w	RPL6B YL8B	903	55	24	0.67	2.29167
bdf1_23	ribosomal protein L10a.e_ cytosolic	24470	YGL135w YPL220w	SSM1 SSM1ASSM2 SSM1B	532	29	13	0.44	2.23077
bdf1_23	probable ribosomal protein S7_ mitochondrial	27799	YJR113c	RSM7	368	11	10	0.4	1.1
bdf1_23	ribosomal protein L13.e.A_ cytosolic	22540	YDL082w	RPL13A	292	10	9	0.45	1.11111
bdf1_23	ribosomal protein L15.e.A_ cytosolic [validated]	24407	YLR029c	RPL13A YL10A	292	10	8	0.36	1.25
bdf1_23	ribosomal protein S8.e_ cytosolic	22476	YBL072c YER102w	RPS8A	318	18	6	0.35	3
bdf1_23	INO80 subunit (next lane)	23842	YDL002c	NHP10	138	5	4	0.21	1.25
bdf1_23	transcription initiation factor IID	26986	YER148w	SPT15 BTF1 TFIID	122	4	4	0.14	1
bdf1_23	GTP-binding protein SEC4	23491	YFL005w	SEC4	93	3	3	0.14	1
bdf1_23	Protein subunit (29 kDa) of DNA Polymerase epsilon	21984	YDR121w	DPB4	102	2	2	0.16	1
bdf1_23	Member of the dephospho-CoA kinase family	27322	YDR196c		72	2	2	0.08	1
bdf1_24	ribosomal protein L13.e.B_ cytosolic	22511	YMR142c	RPL13B	738	82	18	0.65	4.55556
bdf1_24	ribosomal protein L10.e_ cytosolic	25345	YLR075w	GRC5 QSR1	593	45	15	0.44	3
bdf1_24	TAF25 protein	23005	YDR167w	TAF23 TAF25	309	9	6	0.42	1.5
bdf1_24	Protein involved in transport of the 60S ribosomal subunit	23921	YAL059w	ECM1	182	5	5	0.22	1
bdf1_24	coatomer protein zeta chain	21674	YPL010w	RET3 YZC1	117	3	3	0.16	1
bdf1_24	RHR2 protein	30420	YIL053w	RHR2	79	2	2	0.1	1
bdf1_25	ribosomal protein S7.e.B_ cytosolic	21621	YNL096c	RPS7B	791	59	21	0.72	2.80952
bdf1_25	ribosomal protein S7.e.A_ cytosolic	21609	YOR096w	RPS30	826	65	20	0.67	3.25
bdf1_25	ribosomal protein L19.e_ cytosolic	21691	YBL027w YBR084c-a	RPL19A YL14A	586	53	13	0.39	4.07692
bdf1_25	ribosomal protein L9.e.A_ cytosolic	21556	YGL147c	RPL9A YL9A YL11 RP25	288	12	8	0.35	1.5
bdf1_25	ribosomal protein L9.e.B_ cytosolic	21644	YNL067w	RPL9B YL9B	290	12	8	0.35	1.5
bdf1_25	hypothetical protein YDL053c	19869	YDL053c		349	8	7	0.37	1.14286
bdf1_25	Protein of the nuclear pore complex	21558	YMR255w	GFD1	81	2	2	0.12	1
bdf1_26	ribosomal protein L16.e.A_ cytosolic	22187	YIL133c	RPL13 RP22	828	44	20	0.58	2.2
bdf1_26	ribosomal protein L16.e.B_ cytosolic	22235	YNL069c	RP23	764	53	19	0.55	2.78947
bdf1_26	ribosomal protein S9.e.B_ cytosolic	22285	YBR189w	SUP46	765	53	18	0.55	2.94444
bdf1_26	ribosomal protein S9.e.A_ cytosolic	22429	YPL081w	YS11A RPS13B	819	46	18	0.55	2.55556
bdf1_26	hypothetical protein YHR121w	21300	YHR121w	LSM12	644	18	13	0.58	1.38462
bdf1_27	ribosomal protein L6.e.A_ cytosolic	19949	YML073c	YL16A	601	30	14	0.6	2.14286
bdf1_27	ribosomal protein L6.e.B_ cytosolic	19974	YLR448w	RPL16B YL16B	622	29	14	0.6	2.07143
bdf1_27	ribosomal protein L18.e_ cytosolic	20551	YNL301c YOL120c	RP28A	443	53	12	0.44	4.41667
bdf1_27	H+-transporting two-sector ATPase (EC 3.6.3.14) chain d	19797	YKL016c	ATP7	342	11	9	0.37	1.22222
bdf1_27	Component of abundant RSC chromatin remodeling complex	21120	YGR275w	RTT102	224	7	4	0.39	1.75
bdf1_27	probable ribosomal protein YHR148w	21872	YHR148w	IMP3	108	3	3	0.18	1
bdf1_27	GTP-binding protein SAR1	21437	YPL218w	SAR1	132	2	2	0.13	1
bdf1_28	ribosomal protein L17.e.A_ cytosolic	20537	YKL180w	RPL17	699	55	15	0.65	3.66667
bdf1_28	hypothetical protein YJL122w	19275	YJL122w		458	13	10	0.42	1.3
bdf1_28	RNA polymerase C 17, RNA polymerase III subunit C17	18598	YJL011c	RPC17	248	7	7	0.37	1
bdf1_28	TATA binding protein-associated factor 13	19121	YML098w	TAF19 FUN81	169	7	5	0.17	1.4
bdf1_28	Endoplasmic reticulum vesicle protein of 25 kDa	24092	YML012w	ERV25	168	4	4	0.18	1
bdf1_28	ribosomal protein L21.e.B_ cytosolic	18263	YPL079w	RPL21B	98	3	3	0.16	1
bdf1_29	ribosomal protein L18a.e.c13_ cytosolic	21290	YMR242c	RPL20A RPL18A	710	65	18	0.64	3.61111
bdf1_29	ribosomal protein L18a.e.c15_ cytosolic	20700	YOR312c	RPL18A1 RPL18B	710	65	18	0.66	3.61111
bdf1_29	hypothetical protein YOR252w	16639	YOR252w		172	7	5	0.31	1.4
bdf1_29	ADP-ribosylation factor 1	20516	YDL192w	ARF1 ARF2	210	6	4	0.22	1.5
bdf1_29	Nucleolar protein required in association with H/ACA snoRNAs	18858	YDL208w	NHP2	168	4	4	0.26	1
bdf1_29	Alpha subunit of NC2 (Dr1/Drap1) regulator of class II transcription	15507	YER159c	BUR6	148	4	3	0.15	1.33333
bdf1_31	ribosomal protein S23.e_ cytosolic	16028	YGR118w YPR132w	RPS28ARPS28B	397	18	11	0.44	1.63636
bdf1_31	ribosomal protein S20.e_ cytosolic	13899	YHL015w	URP2	261	9	6	0.42	1.5
bdf1_31	Component of TAF(II) complex (TBP-associated protein complex) and the SAGAComponent of TAF(II) complex (TBP-associated protein complex) and the SAGA	17304	YMR236w	TAF17	186	9	5	0.32	1.8
bdf1_32	ribosomal protein S24.e_ cytosolic	15319	YER074w YIL069c	RPS24EA	524	26	13	0.64	2
bdf1_32	ribosomal protein S17.e.B_ cytosolic	15794	YDR447c	RP51B	525	35	10	0.59	3.5
bdf1_32	ribosomal protein S17.e.A_ cytosolic	15779	YML024w	RPS17A RP51A	525	35	10	0.59	3.5
bdf1_32	ribosomal protein S13.e_ cytosolic	17018	YDR064w	RPS13C	388	24	9	0.56	2.66667
bdf1_32	ribosomal protein S18.e_ cytosolic	17027	YDR450w YML026c	RPS18EB	347	12	9	0.45	1.33333
bdf1_32	ribosomal protein L27a.e_ cytosolic	16711	YGL103w	CYH2 RPL29	257	19	8	0.45	2.375
bdf1_32	ribosomal protein L27.e.A_ cytosolic	15522	YHR010w	RPL27	291	10	7	0.5	1.42857
bdf1_32	ribosomal protein L27.e.B_ cytosolic	15496	YDR471w	RPL27B	291	10	7	0.5	1.42857
bdf1_32	ribosomal protein S15.e_ cytosolic	15992	YOL040c	RPS21	230	17	6	0.45	2.83333
bdf1_32	ribosomal protein S12.e_ cytosolic	15462	YOR369c	RPS12	342	10	6	0.33	1.66667
bdf1_32	histone H3	15347	YBR010w YNL031c	HHT1 H3I	177	27	5	0.25	5.4
bdf1_32	ribosomal protein L23a.e_ cytosolic	15748	YOL127w	RPL25 YL25	280	8	5	0.39	1.6
bdf1_33	60S ribosomal protein L26-B (YL33).- Saccharomyces cerevisiae (Baker's yeast).	14095			587	35	16	0.71	2.1875
bdf1_33	ribosomal protein S19.e.A_ cytosolic	15907	YOL121c	RPS16B RP55A	595	40	13	0.63	3.07692
bdf1_33	histone H2B.1	14244	YDR224c	HTB1	474	86	11	0.66	7.81818
bdf1_33	ribosomal protein S16.e_ cytosolic	15838	YDL083c YMR143w	RPS16B	395	15	9	0.59	1.66667
bdf1_33	ribosomal protein L32.e_ cytosolic	14762	YBL092w	RPL32	258	13	8	0.49	1.625
bdf1_33	ribosomal protein L14.e.A_ cytosolic	15158	YKL006w	RPL14A	278	18	7	0.25	2.57143
bdf1_33	ribosomal protein L14.e.B_ cytosolic	15144	YHL001w	RPL14B	279	18	7	0.25	2.57143
bdf1_33	ribosomal protein S26.e.A_ cytosolic	13496	YGL189c	RPS26A	214	17	5	0.38	3.4
bdf1_33	ribosomal protein L34.e.A_ cytosolic	13631	YER056c-a	RPL34A	107	7	4	0.32	1.75
bdf1_34	ribosomal protein L31.e.A_ cytosolic	12945	YDL075w	RPL43A RPL34	517	37	11	0.77	3.36364
bdf1_34	ribosomal protein L35.e_ cytosolic	13901	YDL136w YDL191w	SOS1	429	17	10	0.43	1.7
bdf1_34	ribosomal protein S14.e.B_ cytosolic	14641	YJL191w	CRY2	462	21	9	0.63	2.33333
bdf1_34	histone H2A.1	13981	YDR225w	HTA1 H2A1	339	48	8	0.48	6
bdf1_34	histone H2A.HTA3	14274	YOL012c	HTA3	248	25	7	0.36	3.57143
bdf1_34	ribosomal protein L23.e_ cytosolic	14464	YBL087c YER117w	RPL17A	222	7	5	0.32	1.4
bdf1_34	ribosomal protein L22.e.A_ cytosolic	13685	YLR061w	RPL22A	197	7	4	0.61	1.75
bdf1_35	Myosin light chain 1	16434	YGL106w	MLC1	295	13	10	0.51	1.3
bdf1_35	ribosomal protein L35a.e.c16_ cytosolic	12147	YPL143w	RPL37A	370	26	9	0.53	2.88889
bdf1_35	ribosomal protein L35a.e.c15_ cytosolic	12161	YOR234c	RPL37B	293	22	8	0.52	2.75
bdf1_35	ribosomal protein L37.e.A_ cytosolic	9844	YLR185w	RPL35A RPL43	182	14	7	0.39	2
bdf1_35	ribosomal protein S25.e.A precursor_ cytosolic	12032	YGR027c	RPS31A	199	8	6	0.45	1.33333
bdf1_35	ribosomal protein S25.e.B_ cytosolic	12002	YLR333c	RPS31	199	8	6	0.45	1.33333
bdf1_35	Protein that binds single-stranded DNA, required for replication in mitochondria	15377	YCR028c-a	RIM1 RIM1	259	7	5	0.34	1.4
bdf1_35	histone H2A.2	13981	YBL003c	HTA2 H2A2	150	10	4	0.34	2.5
bdf1_35	ribosomal protein YmL28 precursor_ mitochondrial	17331	YDR462w	MRPL28 MRPL28	179	4	4	0.27	1
bdf1_35	acidic ribosomal protein P2.e.B_ cytosolic	11043	YDR382w	RPL45 RPLA4	197	4	3	0.33	1.33333
bdf1_35	histone H4	11361	YBR009c YNL030w	HHF1	149	3	3	0.28	1
bdf1_35	ribosomal protein S26.e.B_ cytosolic	13438	YER131w	RPS26b	112	3	3	0.23	1
bdf1_37	ribosomal protein L38.e_ cytosolic	8821	YLR325c	RPL38	236	10	5	0.44	2
bdf1_37	ribosomal protein L39.e_ cytosolic	6338	YJL189w	RPL46	91	5	3	0.37	1.66667
bdf1_37	Subunit e of the F0 subunit of ATP synthase-mitochondrial respiratory complex	10869	YDR322c-a	TIM11	130	3	3	0.4	1
	dot6(YER088c)-TAP IP
	complete lane analysis
	OrbiTRAP
SAMPLE	IDENTIFICATION	MASS	ORF	OTHER GENE NAME	SCORE	MATCHES	PEP_UNIQ	SEQ_COV	A-index
dot6_ot_01	poly(A)-specific ribonuclease (EC 3.1.13.4)	160169	YIR006c	PAN1 MDP3 MIP3	184	6	6	0.03	1
dot6_ot_01	JSN1 protein	120300	YJR091c	JSN1	184	5	5	0.04	1
dot6_ot_01	Ribosomal-RNA binding protein	137422	YPL012w	RRP12	153	3	3	0.02	1
dot6_ot_01	SPS2 protein homolog YBR078w	48207	YBR078w	ECM33	84	2	2	0.05	1
dot6_ot_02	hypothetical protein YMR031c	93288	YMR031c		2290	54	49	0.57	1.10204
dot6_ot_02	hypothetical protein YML117w	126060	YML117w	NAB6	1532	33	28	0.26	1.17857
dot6_ot_02	hypothetical protein YGR130c	92643	YGR130c		1182	32	28	0.3	1.14286
dot6_ot_02	acidic nuclear protein SPT5	115580	YML010w	SPT5	1114	27	27	0.25	1
dot6_ot_02	endopeptidase Clp (EC 3.4.21.-) ATP-binding chain HSP104 [similarity]i	101972	YLL026w	HSP104	1089	26	25	0.29	1.04
dot6_ot_02	translation initiation factor eIF-4F TIF4631	107036	YGR162w	TIF4631	966	24	22	0.24	1.09091
dot6_ot_02	ubiquitin-specific proteinase (EC 3.4.-.-) UBP3	101854	YER151c	UBP3	796	17	17	0.21	1
dot6_ot_02	Karyopherin-beta	122525	YER110c	KAP123	873	18	16	0.15	1.125
dot6_ot_02	regulatory protein GCR1	94260	YPL075w	GCR1	597	13	13	0.15	1
dot6_ot_02	translation elongation factor eEF-3	115872	YLR249w	YEF3	463	14	12	0.09	1.16667
dot6_ot_02	DNA damage-responsive repressor of PHR1	99419	YDR096w	GIS1	573	14	12	0.14	1.16667
dot6_ot_02	Multicopy suppressor of profilin deficiency	96067	YCR030c		461	12	12	0.12	1
dot6_ot_02	nuclear pore complex protein NUP100	99928	YKL068w	NUP100	515	11	10	0.1	1.1
dot6_ot_02	hypothetical protein YMR124w	105849	YMR124w		372	9	9	0.11	1
dot6_ot_02	cell division control protein CDC39	94346	YIL038c	NOT3 CDC39	280	10	8	0.08	1.25
dot6_ot_02	Chs5 Spa2 rescue 2	90743	YGR196c	FYV8	347	9	8	0.11	1.125
dot6_ot_02	Chs5 Spa2 rescue 2	124772	YPR030w	CSR2	343	8	7	0.07	1.14286
dot6_ot_02	probable serine/threonine-specific protein kinase (EC 2.7.1.-)	123913	YBR059c	AKL1	240	7	7	0.07	1
dot6_ot_02	replication licensing factor MCM4	104938	YPR019w	CDC54 HCD21	259	7	7	0.07	1
dot6_ot_02	Nucleolar silencing establishing factor and telophase regulator 1	128454	YJL076w	NET1	231	7	7	0.05	1
dot6_ot_02	serine/threonine-specific kinase KSP1 (EC 2.7.1.-)	117009	YHR082c	KSP1	349	7	7	0.07	1
dot6_ot_02	Resistance to glucose repression 1	112548	YDR028c	REG1 HEX2 SRN1	174	6	6	0.06	1
dot6_ot_02	Translation initiation factor eIF3, p110 subunit	110276	YBR079c	RPG1	204	5	5	0.05	1
dot6_ot_02	Suppressor of clathrin deficiency 5	97246	YOR329c	SCD5 FTB1	187	5	5	0.04	1
dot6_ot_02	glycophospholipid-anchored surface glycoprotein GAS1	59545	YMR307w	GAS1 GGP1 GP115 S0004924	181	4	4	0.08	1
dot6_ot_02	ubiquitin	42800	YLL039c		165	4	4	0.1	1
dot6_ot_02	nucleoporin NUP2	77834	YLR335w	NUP2	112	3	3	0.04	1
dot6_ot_03	dynamin-related protein VPS1	78688	YKR001c	VPS1 SPO15	855	21	21	0.31	1
dot6_ot_03	translation elongation factor eEF-2	93230	YDR385w YOR133w	EFT1EFT2	957	20	20	0.24	1
dot6_ot_03	nucleoskeletal-like protein	86464	YJL041w	NSP1	1034	26	18	0.31	1.44444
dot6_ot_03	PUmilio and Fbf proteins 3	98007	YLL013c	PUF3	690	18	18	0.18	1
dot6_ot_03	myb-related protein THE BAIT	73004	YER088c	DOT6	1146	35	17	0.38	2.05882
dot6_ot_03	H+-exporting ATPase (EC 3.6.3.6) 1_ plasma membrane	99556	YGL008c	PMA1	737	13	12	0.16	1.08333
dot6_ot_03	Protein that interacts with Poly(A)-binding protein Pab1p	78732	YGR178c	PBP1	420	13	12	0.19	1.08333
dot6_ot_03	Nuclear pore 2	77955	YLR335W	NUP2	495	11	11	0.18	1
dot6_ot_03	Protein involved in vacuolar import and degradation	83923	YKL054c	VID31	429	10	10	0.15	1
dot6_ot_03	ribosomal protein L3.e_ cytosolic	43730	YOR063w	TCM1	304	10	9	0.19	1.11111
dot6_ot_03	KAP95 protein	94716	YLR347c	KAP95	424	9	9	0.11	1
dot6_ot_03	transitional endoplasmic reticulum ATPase	91939	YDL126c	CDC48	282	9	9	0.09	1
dot6_ot_03	pleiotropic drug resistance control protein PDR1	121716	YGL013c	PDR1	296	8	8	0.07	1
dot6_ot_03	BRO1 protein	97215	YPL084w	BRO1	227	7	7	0.07	1
dot6_ot_03	Nuclear import 1, a subunit of translation initiation complex eIF3	93144	YMR309c	NIP1	232	8	6	0.07	1.33333
dot6_ot_03	SMY2 protein	87045	YBR172c	SMY2	179	5	5	0.06	1
dot6_ot_03	ribosomal protein L19.e_ cytosolic	21691	YBL027w YBR084c-a	RPL19A YL14A	211	5	5	0.24	1
dot6_ot_03	Protein required for faithful chromosome transmission	88432	YCR077c	PAT1	155	5	5	0.05	1
dot6_ot_03	probable protein kinase	86892	YNL161w	CBK1	157	5	5	0.05	1
dot6_ot_03	split zinc finger protein 1	74739	YLR403w	SFP1	157	4	4	0.07	1
dot6_ot_03	finger protein MSN2	77813	YMR037c	MSN2	120	4	4	0.05	1
dot6_ot_03	Type II integral ER membrane protein	26909	YER120w	SCS2	142	4	4	0.19	1
dot6_ot_03	suppressor protein PSP1	95290	YDR505c	PSP1 GIN5	114	4	4	0.04	1
dot6_ot_03	transcription activator YAP1	72489	YML007w	YAP1 PDR4 SNQ3 PAR1	136	3	3	0.04	1
dot6_ot_03	TATA box-binding protein-associated factor chain TAFII90	88913	YBR198c	TAF90	129	3	3	0.04	1
dot6_ot_03	transcription factor STE12	77818	YHR084w	STE12	79	2	2	0.02	1
dot6_ot_04	dnaK-type molecular chaperone SSA1	69725	YAL005c	SSA1 YG100	1594	47	31	0.5	1.51613
dot6_ot_04	dnaK-type molecular chaperone SSB1	66561	YDL229w	SSB1 YG101	1596	40	29	0.5	1.37931
dot6_ot_04	heat shock protein MSI3	77318	YPL106c	SSE1 MSI3	1146	30	25	0.38	1.2
dot6_ot_04	Transcriptional activator	65224	YIL036w	CST6	811	21	19	0.45	1.10526
dot6_ot_04	heat shock protein HSC82	80850	YMR186w	HSC82 HSP82	792	21	18	0.22	1.16667
dot6_ot_04	dihydrolipoamide S-acetyltransferase	51786	YNL071w	LAT1 PDA2 ODP2	567	15	14	0.26	1.07143
dot6_ot_04	NADPH-ferrihemoprotein reductase (EC 1.6.2.4)	76724	YHR042w	NCP1 PRD1 S0001084	586	15	14	0.19	1.07143
dot6_ot_04	suppressor 2 protein	76503	YDR172w	SUP35 SUF12 GST1 SUP2	472	13	13	0.19	1
dot6_ot_04	6-phosphofructokinase (EC 2.7.1.11) beta chain	104552	YMR205c	PFK2	592	12	12	0.14	1
dot6_ot_04	Protein that inhibits cap-dependent translation	69719	YKL204w	EAP1	465	12	11	0.2	1.09091
dot6_ot_04	Vht1p regulator 1, a transcription factor	71376	YIL056w		287	8	8	0.12	1
dot6_ot_04	SEC18 protein	84004	YBR080c	SEC18	252	8	7	0.09	1.14286
dot6_ot_04	Rpd3L subunit	57018	YPL181w	CTI6	293	8	7	0.13	1.14286
dot6_ot_04	finger protein SIG1	65313	YER068w	MOT2 SIG1	229	7	7	0.1	1
dot6_ot_04	hypothetical protein YNR051c	57639	YNR051c	BRE5	245	7	7	0.15	1
dot6_ot_04	H+-exporting ATPase (EC 3.6.3.6) 95K chain_ vacuolar	95467	YOR270c	VPH1	295	6	6	0.07	1
dot6_ot_04	H+-exporting ATPase (EC 3.6.3.6) chain A	118562	YDL185w	TFP1 VMA1	175	6	6	0.05	1
dot6_ot_04	polymyxin B resistance protein PBS2	72675	YJL128c	PBS2 SFS4	245	6	6	0.07	1
dot6_ot_04	Cytoplasmic export protein 1	84716	YOR112w		226	6	6	0.08	1
dot6_ot_04	replication licensing factor MCM5	86357	YLR274w	CDC46 MCM1	133	5	5	0.05	1
dot6_ot_04	nucleoporin-interacting protein NIC96	96114	YFR002w	NIC96	208	5	5	0.06	1
dot6_ot_04	ARP1 protein	79250	YDL167c	NRP1 ARP1	218	5	5	0.08	1
dot6_ot_04	translation initiation factor eIF3 beta subunit	88074	YOR361c	PRT1	149	5	4	0.04	1.25
dot6_ot_04	Protein involved in regulation of beta-1,3-glucan biosynthesis	65112	YCL051w	LRE1	182	4	4	0.08	1
dot6_ot_05	dnaK-type molecular chaperone SSA2	69427	YLL024c	SSA2	2189	77	37	0.59	2.08108
dot6_ot_05	dnaK-type molecular chaperone SSC1 precursor_ mitochondrial	70585	YJR045c	SSC1 ENS1	722	15	15	0.22	1
dot6_ot_05	dnaK-type molecular chaperone KAR2 precursor	74422	YJL034w	KAR2	523	17	14	0.19	1.21429
dot6_ot_05	RVS167 protein	52742	YDR388w	RVS167	578	15	13	0.24	1.15385
dot6_ot_05	probable RNA helicase (EC 3.6.1.-) DHH1	57508	YDL160c	DHH1	584	13	12	0.24	1.08333
dot6_ot_05	adenylate cyclase-associated protein_ 70K	57486	YNL138w	SRV2 CAP1	545	14	11	0.23	1.27273
dot6_ot_05	protein kinase YPK1 (EC 2.7.1.-)	76432	YKL126w	YPK1	332	9	9	0.11	1
dot6_ot_05	Bfr2 protein	61166	YDR299w	BFR2	407	9	8	0.18	1.125
dot6_ot_05	suppressor protein SMY1	73754	YKL079w	SMY1	289	8	8	0.11	1
dot6_ot_05	Component of the karyopherin docking complex	58757	YDL088c	ASM4	325	7	7	0.19	1
dot6_ot_05	ribosomal protein L21.e.A_ cytosolic	18231	YBR191w	URP1	226	7	6	0.31	1.16667
dot6_ot_05	tryptophan synthase (EC 4.2.1.20)	76578	YGL026c	TRP5	179	7	6	0.09	1.16667
dot6_ot_05	ribosomal protein L4.e.B_ cytosolic	39038	YDR012w	RPL2B	265	7	5	0.18	1.4
dot6_ot_05	TyA protein retrotransposon Ty1	49042	YAR010c		217	6	5	0.11	1.2
dot6_ot_05	Nuclear protein involved with Sds23p in maintaining vacuole morphology	57151	YBR214w	SDS24	189	6	5	0.1	1.2
dot6_ot_05	Nuclear pore 60	59004	YAR002w	NUP60 FUN17	158	5	5	0.08	1
dot6_ot_05	hypothetical protein YLR190w	54783	YLR190w		148	5	5	0.09	1
dot6_ot_05	Member of the vacuolar sorting protein 9	69495	YPL070w		216	5	5	0.07	1
dot6_ot_05	Septin	62592	YDL225w	SHS1	141	5	5	0.07	1
dot6_ot_05	Coatomer (COPI) complex delta chain	60590	YFR051c	RET2	158	5	4	0.07	1.25
dot6_ot_05	Protein associated with ribosomes	51758	YCL037c	SRO9	232	3	3	0.1	1
dot6_ot_05	TCP1 complex beta chain	57168	YIL142w	CCT2 BIN3 TCP2	139	3	3	0.06	1
dot6_ot_05	coatomer complex beta' chain	99383	YGL137w	SEC27	123	2	2	0.02	1
dot6_ot_05	SAN1 protein	65579	YDR143c	SAN1	106	2	2	0.04	1
dot6_ot_06	dnaK-type molecular chaperone SSB2	66554	YNL209w	SSB2	2606	95	43	0.66	2.2093
dot6_ot_06	heat shock protein HSP60 precursor_ mitochondrial	60714	YLR259c	HSP60 MIF4	1665	38	30	0.52	1.26667
dot6_ot_06	pyruvate kinase (EC 2.7.1.40)	54510	YAL038w	CDC19 PYK1	1308	36	28	0.54	1.28571
dot6_ot_06	polyadenylate-binding protein	64304	YER165w	PAB1 MRNP	1267	30	25	0.44	1.2
dot6_ot_06	ATP-dependent RNA helicase DED1	65512	YOR204w	DED1 SPP81	945	24	19	0.33	1.26316
dot6_ot_06	ribosomal protein L4.e.A_ cytosolic	39068	YBR031w	RPL2A	502	14	11	0.36	1.27273
dot6_ot_06	ribosomal protein L8.e_ cytosolic	27392	YFR031c-a YIL018w	RPL5B	471	12	11	0.38	1.09091
dot6_ot_06	ribosomal protein S6.e_ cytosolic	26980	YBR181c YPL090c	RPS10A RPS101	457	12	9	0.39	1.33333
dot6_ot_06	Member of the PSP1 C-terminal conserved region containing family	71221	YLR177w		378	10	9	0.18	1.11111
dot6_ot_06	t-complex protein 1 homolog YJL008c	61623	YJL008c	CCT8	343	9	9	0.17	1
dot6_ot_06	SRP1 protein	60404	YNL189w	SRP1 SCM1 KAP1	369	9	8	0.14	1.125
dot6_ot_06	ribosomal protein S18.e_ cytosolic	17027	YDR450w YML026c	RPS18EB	348	9	8	0.43	1.125
dot6_ot_06	nucleoporin NUP57	57464	YGR119c	NUP57	294	8	7	0.11	1.14286
dot6_ot_06	ribosomal protein L10.e_ cytosolic	25345	YLR075w	GRC5 QSR1	251	7	7	0.24	1
dot6_ot_06	NUP42 protein	42752	YDR192c	NUP42	426	8	6	0.21	1.33333
dot6_ot_06	t-complex-type molecular chaperone TCP1	60443	YDR212w	TCP1 CCT1	233	6	6	0.11	1
dot6_ot_06	cell division control protein CDC3	60002	YLR314c	CDC3	189	6	6	0.1	1
dot6_ot_06	acetate-CoA ligase (EC 6.2.1.1) ACS2_ anaerobic form	75444	YLR153c	ACS2	189	6	6	0.07	1
dot6_ot_06	ribosomal protein S0.e.B_ cytosolic	28795	YML063w	RP10B PLC2 MFT1	216	6	5	0.16	1.2
dot6_ot_06	histone H2B.1	14244	YDR224c	HTB1	203	5	5	0.39	1
dot6_ot_06	Rpd3L subunit	51266	YBR095c	RXT2	283	5	5	0.12	1
dot6_ot_06	ribosomal protein S14.e.B_ cytosolic	14641	YJL191w	CRY2	224	5	5	0.44	1
dot6_ot_06	chaperonin CCT4_ cytosolic	57568	YDL143w	CCT4 ANC2 TCP4	176	5	5	0.08	1
dot6_ot_06	Protein involved in Ty1 transposition	46460	YDR289c	RTT103	203	5	5	0.11	1
dot6_ot_06	Protein involved in mRNA decapping	61302	YEL015w		210	5	4	0.07	1.25
dot6_ot_06	t-complex protein 1 homolog YJL111w	59698	YJL111w	CCT7	194	5	4	0.08	1.25
dot6_ot_06	protein kinase HOG1 (EC 2.7.1.-)_ mitogen-activated	48827	YLR113w	HOG1 SSK3	146	5	4	0.13	1.25
dot6_ot_06	ribosomal protein L7.e.A_ cytosolic	27621	YGL076c	RPL6A YL8A	146	4	4	0.14	1
dot6_ot_06	ribosomal protein S13.e_ cytosolic	17018	YDR064w	RPS13C	196	4	4	0.23	1
dot6_ot_06	ribosomal protein S2.e_ cytosolic	27433	YGL123w	SUP44 RPS4	118	4	3	0.11	1.33333
dot6_ot_06	ribosomal protein S17.e.B_ cytosolic	15794	YDR447c	RP51B	164	4	3	0.22	1.33333
dot6_ot_06	ribosomal protein S17.e.A_ cytosolic	15779	YML024w	RPS17A RP51A	164	4	3	0.22	1.33333
dot6_ot_06	ribosomal protein S5.e_ cytosolic	25023	YJR123w	RPS5	140	3	2	0.11	1.5
dot6_ot_06	Essential integral membrane protein	55064	YPL063w		109	2	2	0.05	1
dot6_ot_07	ATP synthase 1	58630	YBL099W	ATP1	853	23	19	0.36	1.21053
dot6_ot_07	H+-exporting ATPase (EC 3.6.3.6) chain B_ vacuolar	57713	YBR127c	VMA2 ATPsv VAT2	1054	22	19	0.41	1.15789
dot6_ot_07	probable RNA helicase CA5/6	53840	YOR046c	DBP5	851	20	18	0.36	1.11111
dot6_ot_07	H+-transporting two-sector ATPase (EC 3.6.3.14) beta chain precursoris	54760	YJR121w	ATP2	938	19	15	0.37	1.26667
dot6_ot_07	CTP synthase (EC 6.3.4.2) URA7	64669	YBL039c	URA7	381	12	11	0.18	1.09091
dot6_ot_07	RuvB-like helicase 1	50422	YDR190c	RVB1	514	11	11	0.29	1
dot6_ot_07	tubulin beta chain	50890	YFL037w	TUB2	570	11	11	0.24	1
dot6_ot_07	pyruvate decarboxylase (EC 4.1.1.1) 1	61457	YLR044c	PDC1	398	10	10	0.18	1
dot6_ot_07	Homolog of E. coli DnaJ	44827	YER048c	CAJ1	378	9	9	0.21	1
dot6_ot_07	ribosomal protein S3.e_ cytosolic	26486	YNL178w	RPS3 YS3 RP13 SUF14	355	9	9	0.42	1
dot6_ot_07	Tubulin alpha-1 chainTubulin alpha-1 chain	49669	YML085C	TUB1	327	8	8	0.18	1
dot6_ot_07	phosphopyruvate hydratase (EC 4.2.1.11) 2	46885	YHR174w	ENO2 ENOB	383	8	8	0.19	1
dot6_ot_07	omnipotent suppressor protein SUP45	48975	YBR143c	SUP45 SUP1	301	8	8	0.16	1
dot6_ot_07	ribosomal protein S0.e.A_ cytosolic	28726	YLR441c	RP10A PLC1	324	8	7	0.29	1.14286
dot6_ot_07	RTG2 protein	65531	YGL252c	RTG2	238	8	7	0.12	1.14286
dot6_ot_07	phosphoglycerate kinase (EC 2.7.2.3)	44810	YCR012w	PGK1	317	7	6	0.16	1.16667
dot6_ot_07	ADP_ATP carrier protein AAC2 precursor	34404	YBL030c	PET9 AAC2	291	6	6	0.19	1
dot6_ot_07	26S proteasome regulatory particle chain RPT3	47864	YDR394w	RPT3 YTA2 YNT1	194	6	6	0.15	1
dot6_ot_07	Rich in asparagine and glutamine 1	42563	YCL028w	RNQ1	297	7	5	0.2	1.4
dot6_ot_07	26S proteasome regulatory particle chain RPT4	49378	YOR259c	RPT4 CRL13 SUG2 PCS1	182	6	5	0.1	1.2
dot6_ot_07	Membrane protein involved in inorganic phosphate transport	21123	YBR106w	PHO88	165	5	5	0.28	1
dot6_ot_07	SIN3 protein-binding protein STB1	50678	YNL309w	STB1	206	5	5	0.11	1
dot6_ot_07	Protein possibly involved in the regulation of actin cytoskeletal organization	48518	YFR024c-a	LSB3	229	5	5	0.11	1
dot6_ot_07	hypothetical protein YPL014w	42451	YPL014w		186	5	5	0.12	1
dot6_ot_07	clathrin-associated protein complex medium chain APM1	55352	YOL062c	APM4 AMP1 YAP54	149	5	5	0.1	1
dot6_ot_07	component of the Set3p complex	58999	YBR103W	sif2	147	4	4	0.08	1
dot6_ot_07	Protein involved in ER organization and biogenesis	47323	YOR051c		215	5	5	0.12	1
dot6_ot_07	Protein required for pre-18S rRNA processing	30313	YOR145c		243	5	5	0.21	1
dot6_ot_07	ubiquinol-cytochrome-c reductase (EC 1.10.2.2) 44K core protein	50197	YBL045c	COR1	204	4	4	0.09	1
dot6_ot_07	methionine adenosyltransferase (EC 2.5.1.6) 2	42229	YDR502c	SAM2	177	4	4	0.11	1
dot6_ot_07	RNA1 protein	45787	YMR235c	RNA1	158	4	4	0.09	1
dot6_ot_07	ribosomal protein S4.e_ cytosolic	29392	YHR203c YJR145c	RPS7B RPS7A	191	4	4	0.13	1
dot6_ot_07	alpha-1_2-mannosyltransferase	51354	YDR483w	KRE2 MNT1	131	4	4	0.1	1
dot6_ot_07	Rpd3L subunit	41759	YAL013w	DEP1 FUN34	98	3	3	0.07	1
dot6_ot_07	ribosomal protein L10a.e_ cytosolic	24470	YGL135w YPL220w	SSM1 SSM1ASSM2 SSM1B	115	3	3	0.13	1
dot6_ot_07	ribosomal protein L21.e.B_ cytosolic	18263	YPL079w	RPL21B	122	3	3	0.18	1
dot6_ot_07	FIP1 protein	35755	YJR093c	FIP1	90	2	2	0.07	1
dot6_ot_07	phosphate transport protein MIR1_ mitochondrial	32791	YJR077c	MIR1	85	2	2	0.07	1
dot6_ot_07	mitochondrial uncoupling protein homolog YKL120w	35131	YKL120w	OAC1 PMT	71	2	2	0.08	1
dot6_ot_07	ribosomal protein L18a.e.c13_ cytosolic	21290	YMR242c	RPL20A RPL18A	107	2	2	0.17	1
dot6_ot_07	ribosomal protein L18a.e.c15_ cytosolic	20700	YOR312c	RPL18A1 RPL18B	107	2	2	0.18	1
dot6_ot_08	3-isopropylmalate dehydrogenase homolog YIL094c	40044	YIL094c	LYS12	910	22	18	0.49	1.22222
dot6_ot_08	translation elongation factor eEF-1 alpha-A chain_ cytosolic	50001	YBR118w YPR080w	TEF2	843	22	17	0.4	1.29412
dot6_ot_08	translation initiation factor eIF-4A	44669	YJL138c YKR059w	TIF1	977	21	17	0.48	1.23529
dot6_ot_08	actin	41663	YFL039c	ACT1	419	17	13	0.36	1.30769
dot6_ot_08	hypothetical protein YGR086c	38326	YGR086c		554	15	13	0.34	1.15385
dot6_ot_08	methionine adenosyltransferase (EC 2.5.1.6) 1	41792	YLR180w	SAM1 ETH10	655	14	13	0.38	1.07692
dot6_ot_08	Rpd3L subunit	50990	YPL139c	UME1	476	13	13	0.24	1
dot6_ot_08	Long chain bases stimulate phosphorylation 1	38048	YPL004c		465	15	12	0.26	1.25
dot6_ot_08	outer mitochondrial membrane protein_ 45K	44553	YIL136w	OM45	505	12	12	0.26	1
dot6_ot_08	isocitrate dehydrogenase (NAD) (EC 1.1.1.41) chain IDH2	39715	YOR136w	IDH2	417	11	10	0.28	1.1
dot6_ot_08	transcription regulator RPD3	48872	YNL330c	RPD3	467	10	10	0.32	1
dot6_ot_08	GTP binding proteins	44146	YBR025c		230	9	9	0.21	1
dot6_ot_08	heat shock protein HSP42	42791	YDR171w	HSP42	248	11	8	0.24	1.375
dot6_ot_08	ribosomal protein L9.e.A_ cytosolic	21556	YGL147c	RPL9A YL9A YL11 RP25	281	9	8	0.29	1.125
dot6_ot_08	ribosomal protein L9.e.B_ cytosolic	21644	YNL067w	RPL9B YL9B	283	9	8	0.29	1.125
dot6_ot_08	Golgi vesicle protein of 36 kDa	36647	YIL041w	GVP36	513	8	8	0.28	1
dot6_ot_08	isocitrate dehydrogenase (NAD) (EC 1.1.1.41) chain IDH1 precursorisiae	39300	YNL037c	IDH1	278	7	7	0.16	1
dot6_ot_08	Protein with four KH RNA-binding domains	41658	YBL032w	HEK2	367	7	7	0.2	1
dot6_ot_08	actin-like protein ACT2	44046	YDL029w	ARP2 ACT2	193	6	6	0.12	1
dot6_ot_08	14-3-3 protein	30073	YER177w	BMH1	237	6	6	0.22	1
dot6_ot_08	DOS1 protein	35942	YDR068w	DOS2 DOS1	269	6	6	0.2	1
dot6_ot_08	Phosphatidylinositol transfer protein	40688	YNL231c	PDR16	269	6	6	0.17	1
dot6_ot_08	ribosomal protein S7.e.A_ cytosolic	21609	YOR096w	RPS30	184	6	6	0.28	1
dot6_ot_08	essential pre-mRNA splicing factor	50278	YDL084w	SUB2	272	6	6	0.13	1
dot6_ot_08	phosphatidylinositol transfer protein	47433	YLR380w	CSR1	208	7	5	0.12	1.4
dot6_ot_08	H+-exporting ATPase (EC 3.6.3.6) 54K chain_ vacuolar	54382	YPR036w	VMA13 CLS11	246	6	5	0.12	1.2
dot6_ot_08	H+-exporting ATPase (EC 3.6.3.6) chain D_ vacuolar	29176	YEL051w	VMA8	213	6	5	0.13	1.2
dot6_ot_08	nucleolar protein NOP1	34444	YDL014w	NOP1	153	4	4	0.11	1
dot6_ot_08	Translation initiation factor 3 subunit 5	30483	YDR429c	TIF35	137	4	4	0.12	1
dot6_ot_08	ubiquinol-cytochrome-c reductase (EC 1.10.2.2) 40K chain II precursori	40453	YPR191w	QCR2 COXCH2	119	4	3	0.09	1.33333
dot6_ot_08	ribosomal protein S15.e_ cytosolic	15992	YOL040c	RPS21	119	3	2	0.16	1.5
dot6_ot_09	glyceraldehyde-3-phosphate dehydrogenase (phosphorylating) (EC 1.2.1.12) 3 - yeast (Saccharomyces c	35724	YGR192c	TDH3 GPD3	744	19	16	0.46	1.1875
dot6_ot_09	RVS161 protein	30232	YCR009c	RVS161	731	19	16	0.54	1.1875
dot6_ot_09	phosphoglycerate mutase (EC 5.4.2.1)	27592	YKL152c	GPM1	697	15	15	0.58	1
dot6_ot_09	hypothetical protein YDR214w	39411	YDR214w		654	16	14	0.39	1.14286
dot6_ot_09	porin	30410	YNL055c YNL1624	POR1 OMP2 VDAC MIPS:YNL1624	656	14	13	0.56	1.07692
dot6_ot_09	RuvB-like helicase 2	51580	YPL235w	RVB2	534	13	13	0.29	1
dot6_ot_09	alcohol dehydrogenase (EC 1.1.1.1) 1	36826	YOL086c	ADH1 ADE1 ADC1 MIPS:YOL086c	477	13	11	0.32	1.18182
dot6_ot_09	H+-exporting ATPase (EC 3.6.3.6) 26K chain_ vacuolar	26455	YOR332w	VMA4 VAT5	511	11	11	0.52	1
dot6_ot_09	acidic ribosomal protein P0.e_ cytosolic	33696	YLR340w	RPL10E RPA0 L10E YSCA0 MIPS:YLR340w	414	9	9	0.26	1
dot6_ot_09	H+-exporting ATPase (EC 3.6.3.6) chain C_ vacuolar	44161	YKL080w	VMA5	359	8	8	0.19	1
dot6_ot_09	hypothetical protein YHR121w	21300	YHR121w	LSM12	448	8	7	0.48	1.14286
dot6_ot_09	ADP-ribosylation factor 1	20516	YDL192w	ARF1 ARF2	395	7	7	0.43	1
dot6_ot_09	ribosomal protein L12.e_ cytosolic	17812	YDR418w YEL054c	RPL15B RPL15A	224	7	7	0.33	1
dot6_ot_09	H+-exporting ATPase (EC 3.6.3.6)_ vacuolar_ 36K chain	39765	YLR447c	VMA6	254	7	6	0.15	1.16667
dot6_ot_09	acetolactate synthase (EC 4.1.3.18) regulatory chain	33983	YCL009c	ILV6	261	6	6	0.2	1
dot6_ot_09	REP2 protein plasmid	33175			222	6	5	0.21	1.2
dot6_ot_09	H+-transporting two-sector ATPase (EC 3.6.3.14) gamma chain precursori	34329	YBR039w	ATP3	235	5	5	0.15	1
dot6_ot_09	CDC10 protein	37002	YCR002c	CDC10	142	5	4	0.1	1.25
dot6_ot_09	GTP-binding protein SEC4	23491	YFL005w	SEC4	135	5	4	0.25	1.25
dot6_ot_09	Vacuolar protein sorting 51	18901	YKR020w	VPS51	154	4	4	0.21	1
dot6_ot_09	GTP-binding protein YPT8	24454	YER031c	YPT31 YPT8	170	4	4	0.18	1
dot6_ot_09	cytochrome-b5 reductase (EC 1.6.2.2)	36176	YIL043c	CBR1 CBR5	120	4	4	0.12	1
dot6_ot_09	ribosomal protein S1.e.B_ cytosolic	27945	YLR048w	NAB1B YST2	149	4	4	0.13	1
dot6_ot_09	glycerol-3-phosphate dehydrogenase	42842	YDL022w	GPD1 GUT2	148	4	3	0.06	1.33333
dot6_ot_09	superoxide dismutase (EC 1.15.1.1) (Mn) precursor	25758	YHR008c	SOD2	153	3	3	0.12	1
dot6_ot_09	dnaJ protein homolog YDJ1	44643	YNL064c	YDJ1 MAS5	117	3	3	0.07	1
dot6_ot_09	actin-capping protein alpha chain	30680	YKL007w	CAP1	117	3	3	0.1	1
dot6_ot_09	protein disulfide isomerase related protein Mpd2p precursor	32380	YOL088c	MPD2	119	3	3	0.1	1
dot6_ot_09	Protein possibly involved in proteasome function	19869	YDL053c	PBP4	149	3	3	0.19	1
dot6_ot_09	mitochondrial import receptor chain TOM40	42012	YMR203w	TOM40 ISP42 MOM38	165	2	2	0.08	1
dot6_ot_09	1-Acyl dihydroxyacetone phosphate reductase	32793	YIL124w	AYR1	84	2	2	0.08	1
dot6_ot_10	BMH2 protein	31042	YDR099w	BMH2 SCD3	609	19	13	0.49	1.46154
dot6_ot_10	cell division control protein SLY2 homolog YKL196c	22692	YKL196c	YKT6	640	16	12	0.62	1.33333
dot6_ot_10	phosphomannomutase (EC 5.4.2.8)	29045	YFL045c	SEC53	369	13	10	0.27	1.3
dot6_ot_10	translation initiation factor eIF-4E	24239	YOL139c	CDC33 TIF45 EIF4E	446	15	9	0.46	1.66667
dot6_ot_10	GTP-binding protein SAR1	21437	YPL218w	SAR1	510	11	8	0.48	1.375
dot6_ot_10	clathrin light chain	26516	YGR167w	CLC1 SCD4	314	7	7	0.25	1
dot6_ot_10	heat shock protein HSP26	23865	YBR072w	HSP26	271	7	7	0.38	1
dot6_ot_10	GTP-binding protein YPT32	24505	YGL210w	YPT32 YPT11	254	6	6	0.28	1
dot6_ot_10	TIF34 protein	38731	YMR146c	TIF34	222	5	5	0.13	1
dot6_ot_10	probable membrane protein YDL046w	19051	YDL046w		124	6	4	0.19	1.5
dot6_ot_10	ADP-ribosylation factor-like protein ARL1	20422	YBR164c	ARL1	173	4	4	0.21	1
dot6_ot_10	proteasome endopeptidase complex (EC 3.4.25.1) chain PUP2	28599	YGR253c	PUP2 DOA5	158	4	4	0.14	1
dot6_ot_10	acidic ribosomal protein P2.e.A_ cytosolic	10739	YOL039w	RPLA2 RPA2	161	3	3	0.48	1
dot6_ot_10	thioredoxin I	11197	YGR209c	TRX2 TR-I	102	2	2	0.21	1
	eaf3(YPR023c)-TAP IP
	bands analysis
SAMPLE	IDENTIFICATION	MASS	ORF	OTHER GENE NAMES	SCORE	MATCHES	PEP_UNIQ	SEQ_COV	COMMENT
eaf3_02	hypothetical protein YHR099w	432905	YHR099w	TRA1	5536	298	127	0.32	2.34646
eaf3_03	regulatory protein SIN3	174731	YOL004w	SIN3 SDI1 UME4 RPD1	2224	230	53	0.35	4.33962
eaf3_04	Component of the NuA4 HAT complex	112433	YDR359C	VID21	1994	141	50	0.47	2.82
eaf3_04	translation elongation factor eEF-3	115872	YLR249w	YEF3	571	18	16	0.14	1.125
eaf3_04	isoleucine-tRNA ligase	122906	YBL076c	ILS1	579	15	13	0.14	1.15385
eaf3_04	Pyruvate carboxylase 1	130018	YGL062W	PYC1	213	9	8	0.06	1.125
eaf3_04	Translation initiation factor eIF3	110276	YBR079c	RPG1	219	8	7	0.09	1.14286
eaf3_04	ubiquitin-protein ligase	114195	YKL210w	UBA1	204	7	7	0.07	1
eaf3_04	carbamoyl-phosphate synthase (glutamine-hydrolyzing) (EC 6.3.5.5) arginine-specific large chain - y	123838	YJR109c	CPA2	112	4	4	0.03	1
eaf3_04	valine-tRNA ligase	125691	YGR094w	VAS1	111	4	4	0.03	1
eaf3_04	H+-exporting ATPase (EC 3.6.3.6) 1_ plasma membrane	99556	YGL008c	PMA1	113	2	2	0.02	1
eaf3_05	Component of the NuA4 HAT complex	96679	YFL024c	EPL1	1895	122	41	0.48	2.97561
eaf3_05	6-phosphofructokinase (EC 2.7.1.11) alpha chain	107903	YGR240c	PFK1	580	14	14	0.15	1
eaf3_05	coatomer complex beta chain	108951	YDR238c	SEC26	264	10	9	0.09	1.11111
eaf3_05	ribonucleotide reductase (EC 1.17.4.-) large chain 1	99498	YER070w	RNR1	252	6	6	0.07	1
eaf3_05	H+-exporting ATPase (EC 3.6.3.6) 2_ plasma membrane	102107	YPL036w	PMA2	88	2	2	0.02	1
eaf3_06	translation elongation factor eEF-2	93230	YDR385w YOR133w	EFT1EFT2	1165	57	26	0.29	2.19231
eaf3_06	Phosphofructokinase beta subunit	104511	YMR205C		764	29	19	0.2	1.52632
eaf3_06	3-isopropylmalate dehydratase (EC 4.2.1.33)	85741	YGL009c	LEU1	267	11	9	0.11	1.22222
eaf3_06	PUmilio and Fbf proteins 3	98007	YLL013c	PUF3	141	7	5	0.05	1.4
eaf3_06	finger protein MSN2	77813	YMR037c	MSN2	94	3	3	0.03	1
eaf3_06	transcription factor ACE2	86581	YLR131c	ACE2	132	3	3	0.02	1
eaf3_07	heat shock protein HSC82	80850	YMR186w	HSC82 HSP82	1393	41	27	0.35	1.51852
eaf3_07	Component of the NuA4 HAT complex	49361	YNL136w	EAF7	1077	77	20	0.39	3.85
eaf3_07	5-methyltetrahydropteroyltriglutamate-homocysteine S-methyltransferase (EC 2.1.1.14) - yeast (Sacch	85807	YER091c	MET6	616	14	13	0.18	1.07692
eaf3_07	KAP95 protein	94716	YLR347c	KAP95	633	22	12	0.13	1.83333
eaf3_07	Yeast activator protein 1	72474	YML007W	YAP1	343	8	8	0.14	1
eaf3_07	threonine-tRNA ligase (EC 6.1.1.3)_ cytosolic	84467	YIL078w	THS1	272	6	6	0.08	1
eaf3_07	phosphoribosylamine-glycine ligase (EC 6.3.4.13)	86014	YGL234w	ADE5.7	106	2	2	0.02	1
eaf3_08	Component of the small Rpd3 complex	78787	YMR075w	RCO1	1911	206	40	0.46	5.15
eaf3_08	heat shock protein MSI3	77318	YPL106c	SSE1 MSI3	437	13	10	0.18	1.3
eaf3_08	glutamate-tRNA ligase (EC 6.1.1.17)	82611	YGL245w		407	10	10	0.1	1
eaf3_09	dnaK-type molecular chaperone SSA1	69725	YAL005c	SSA1 YG100	1526	102	27	0.47	3.77778
eaf3_09	dnaK-type molecular chaperone SSA2	69427	YLL024c	SSA2	1426	91	26	0.44	3.5
eaf3_09	transketolase (EC 2.2.1.1) TKL1	73760	YPR074c	TKL1	608	21	17	0.23	1.23529
eaf3_09	probable glycine-tRNA ligase (EC 6.1.1.14) GRS1	75364	YBR121c	GRS1	691	18	15	0.26	1.2
eaf3_09	dnaK-type molecular chaperone SSA3	70504	YBL075c	SSA3 HSP70	411	28	10	0.15	2.8
eaf3_09	dnaK-type molecular chaperone SSC1 precursor_ mitochondrial	70585	YJR045c	SSC1 ENS1	323	7	7	0.09	1
eaf3_09	CTP synthase (EC 6.3.4.2) URA7	64669	YBL039c	URA7	191	6	6	0.11	1
eaf3_09	lysine-tRNA ligase (EC 6.1.1.6)	67915	YDR037w	KRS1 GCD5	161	5	5	0.07	1
eaf3_09	tryptophan synthase (EC 4.2.1.20)	76578	YGL026c	TRP5	200	5	5	0.08	1
eaf3_09	Leucyl aminopeptidase	77304	YNL045w		128	4	3	0.04	1.33333
eaf3_09	Vht1p regulator 1	71376	YIL056w		112	3	3	0.04	1
eaf3_09	Coatomer (COPI) complex delta chain	60590	YFR051c	RET2	75	2	2	0.02	1
eaf3_10	dnaK-type molecular chaperone SSB1	66561	YDL229w	SSB1 YG101	1559	139	31	0.43	4.48387
eaf3_10	dnaK-type molecular chaperone SSB2	66554	YNL209w	SSB2	1563	132	31	0.43	4.25806
eaf3_10	H+-exporting ATPase (EC 3.6.3.6) chain A precursor_ vacuolar	118562	YDL185w	TFP1 VMA1	621	17	14	0.12	1.21429
eaf3_10	polyadenylate-binding protein	64304	YER165w	PAB1	590	14	13	0.23	1.07692
eaf3_10	fimbrin	71728	YDR129c	SAC6	537	14	12	0.21	1.16667
eaf3_10	acetolactate synthase (EC 4.1.3.18)	74890	YMR108w	ILV2	417	12	11	0.18	1.09091
eaf3_10	septin	62592	YDL225w	SHS1	123	7	6	0.11	1.16667
eaf3_10	replication factor A chain 1	70304	YAR007c	RFA1 RPA1 BUF2 FUN3	149	5	5	0.07	1
eaf3_10	RNase L inhibitor 1	68297	YDR091c	RLI1	191	5	5	0.09	1
eaf3_10	mitochondrial outer membrane protein_ 70K	70079	YNL121c	TOM70 OMP1 MOM72 MAS70	72	2	2	0.03	1
eaf3_11	pyruvate kinase	54564	YAL038W		1409	115	30	0.54	3.83333
eaf3_11	anthranilate synthase (EC 4.1.3.27) component I	56732	YER090w	TRP2	267	7	7	0.15	1
eaf3_11	phenylalanine-tRNA ligase (EC 6.1.1.20) beta chain	57475	YFL022c	FRS2	175	5	5	0.09	1
eaf3_11	Dihydroxyacetone kinase	62168	YML070w	DAK1	139	5	4	0.09	1.25
eaf3_11	RNA helicase DBP2	60962	YNL112w	DBP2	149	4	4	0.08	1
eaf3_11	Ubiquitin specific protease 6	57075	YFR010w	UBP6	115	3	3	0.07	1
eaf3_12	Component of Swr1C/NuA4 complexes	55178	YGR002c	SWC4	1127	72	27	0.53	2.66667
eaf3_12	Component of Swr1C/NuA4 complexes	54798	YJL081c	ARP4	929	58	20	0.39	2.9
eaf3_12	glucose-6-phosphate isomerase (EC 5.3.1.9)	61261	YBR196c	PGI1	781	32	19	0.4	1.68421
eaf3_12	pyruvate decarboxylase (EC 4.1.1.1) 1	61457	YLR044c	PDC1	856	65	18	0.38	3.61111
eaf3_12	H+-exporting ATPase (EC 3.6.3.6) chain B_ vacuolar	57713	YBR127c	VMA2 ATPsv VAT2	793	24	18	0.38	1.33333
eaf3_12	hexokinase (EC 2.7.1.1) B	53908	YGL253w	HXK2 HEX1 SCI2 HKB	553	16	10	0.27	1.6
eaf3_12	serine-tRNA ligase (EC 6.1.1.11)_ cytosolic	53276	YDR023w	SES1	334	9	8	0.19	1.125
eaf3_12	zuotin	48990	YGR285c	ZUO1	286	9	7	0.18	1.28571
eaf3_12	glucokinase (EC 2.7.1.2)	55342	YCL040w	GLK1	334	7	7	0.14	1
eaf3_12	dihydrolipoamide S-acetyltransferase	51786	YNL071w	LAT1 PDA2 ODP2	206	7	6	0.15	1.16667
eaf3_12	BFR1 protein	54606	YOR198c	BFR1	285	7	6	0.14	1.16667
eaf3_12	t-complex protein 1 homolog YJL111w	59698	YJL111w	CCT7	205	6	5	0.12	1.2
eaf3_12	glucose-6-phosphate 1-dehydrogenase (EC 1.1.1.49)	57486	YNL241c	ZWF1 MET19	104	4	4	0.09	1
eaf3_12	hypothetical protein YCL037c	51758	YCL037c	SRO9	183	4	4	0.12	1
eaf3_12	TCP1 complex beta chain	57168	YIL142w	CCT2 BIN3 TCP2	223	4	4	0.1	1
eaf3_12	TCP1-related protein CCT3	58777	YJL014w	CCT3 BIN2	142	4	4	0.09	1
eaf3_12	chaperonin CCT4_ cytosolic	57568	YDL143w	CCT4 ANC2 TCP4	116	3	3	0.07	1
eaf3_12	threonine ammonia-lyase (EC 4.3.1.19) precursor	63791	YER086w	ILV1	81	2	2	0.05	1
eaf3_12	ATP-dependent RNA helicase YHR065c [similarity]	60870	YHR065c	RRP3	74	2	2	0.04	1
eaf3_12	DEAD/DEAH box helicase	56682	YMR290c	HAS1	69	2	2	0.04	1
eaf3_13	Component of the NuA4 HAT complex	52580	YOR244w	ESA1	893	50	18	0.38	2.77778
eaf3_13	threonine synthase (EC 4.2.3.1)	57439	YCR053w	THR4	517	15	14	0.24	1.07143
eaf3_13	hypothetical protein YDR190c	50422	YDR190c	RVB1	288	10	8	0.19	1.25
eaf3_13	translation initiation factor eIF-3	48493	YPR163c	TIF3 STM1	259	8	8	0.2	1
eaf3_13	GMP synthase (glutamine-hydrolyzing) (EC 6.3.5.2) [validated]	58445	YMR217w	GUA1	265	8	8	0.12	1
eaf3_13	cystathionine beta-synthase (EC 4.2.1.22)	55987	YGR155w	CYS4 STR4	269	7	7	0.15	1
eaf3_13	tubulin beta chain	50890	YFL037w	TUB2	255	6	6	0.15	1
eaf3_13	alpha_alpha-trehalose-phosphate synthase (UDP-forming) (EC 2.4.1.15) 56K chain - yeast (Saccharomyc	56113	YBR126c	TPS1 CIF1 GGS1 TSS1 GLC6	121	5	5	0.09	1
eaf3_13	Aromatic amino acid aminotransferase I	56143	YGL202w	ARO8	232	5	5	0.11	1
eaf3_13	YMK1 protein	49180	YNL074c	YMK1	153	5	4	0.13	1.25
eaf3_13	hypothetical protein YPL235w	51580	YPL235w	RVB2	152	4	4	0.09	1
eaf3_13	nucleoporin NUP57	57464	YGR119c	NUP57	108	4	3	0.05	1.33333
eaf3_13	tubulin alpha-3 chain	49662	YML124c	TUB3	75	2	2	0.03	1
eaf3_13	probable membrane protein YMR033w	53041	YMR033w	ARP9	103	2	2	0.05	1
eaf3_14	transcription regulator RPD3	48872	YNL330c	RPD3 SDI2 SDS6	710	79	16	0.35	4.9375
eaf3_14	Component of the Rpd3 complex	50990	YPL139c	UME1	675	46	13	0.34	3.53846
eaf3_15	THE BAIT	45175	YPR023c	EAF3	1022	185	21	0.5	8.80952
eaf3_15	translation elongation factor eEF-1 alpha-A chain_ cytosolic	50001	YBR118w YPR080w	TEF2	813	43	15	0.39	2.86667
eaf3_15	H+-transporting two-sector ATPase (EC 3.6.3.14) beta chain	54760	YJR121w	ATP2	137	5	5	0.12	1
eaf3_15	homocitrate synthase homolog YDL131w	48564	YDL131w	LYS21	137	3	3	0.06	1
eaf3_15	omnipotent suppressor protein SUP45	48975	YBR143c	SUP45 SUP1	87	2	2	0.05	1
eaf3_16	phosphopyruvate hydratase (EC 4.2.1.11) 1	46787	YGR254w	ENO1 ENOA HSP48	960	34	21	0.4	1.61905
eaf3_16	phosphogluconate dehydrogenase	53509	YHR183w	GND1	585	17	14	0.3	1.21429
eaf3_16	O-acetyl homoserine-O-acetyl serine thiol-lyase	48642	YLR303w	MET17 MET25 MET15	487	20	12	0.32	1.66667
eaf3_16	adenosylhomocysteinase (EC 3.3.1.1)	49094	YER043c	SAH1	459	13	12	0.26	1.08333
eaf3_16	hydroxymethylglutaryl-CoA synthase (EC 4.1.3.5)	54979	YML126c	HMGS	362	13	10	0.21	1.3
eaf3_16	translation elongation factor eEF-1 gamma chain homolog TEF4	46491	YKL081w	TEF4	173	7	6	0.13	1.16667
eaf3_16	translation elongation factor eEF-1 gamma chain homolog CAM1	47058	YPL048w	CAM1 TEF3	163	6	5	0.12	1.2
eaf3_16	mannose-6-phosphate isomerase (EC 5.3.1.8)	48158	YER003c	PMI40	134	6	5	0.1	1.2
eaf3_16	methionine adenosyltransferase (EC 2.5.1.6) 1	41792	YLR180w	SAM1 ETH10	199	6	4	0.1	1.5
eaf3_16	cell division control protein CDC12	46639	YHR107c	CDC12 CLA10	183	4	4	0.11	1
eaf3_16	bleomycin hydrolase (EC 3.4.11.-)	55448	YNL239w	LAP3 BLH1 YCP1 GAL6	105	3	3	0.06	1
eaf3_16	glutamate-5-semialdehyde dehydrogenase (EC 1.2.1.41)	49710	YOR323c	PRO2	101	2	2	0.05	1
eaf3_17	phosphopyruvate hydratase (EC 4.2.1.11) 2	46885	YHR174w	ENO2 ENOB	1384	157	24	0.54	6.54167
eaf3_17	ribosomal protein L3.e_ cytosolic	43730	YOR063w	TCM1	595	32	16	0.35	2
eaf3_17	saccharopine dehydrogenase (NADP_ L-glutamate-forming) (EC 1.5.1.10) - yeast (Saccharomyces cerevis	48887	YNR050c	LYS9 LYS13	622	16	15	0.34	1.06667
eaf3_17	translation initiation factor eIF-4A	44669	YJL138c YKR059w	TIF1	785	19	14	0.41	1.35714
eaf3_17	homocitrate synthase homolog YDL182w	47069	YDL182w	LYS20	326	6	6	0.17	1
eaf3_18	phosphoglycerate kinase (EC 2.7.2.3)	44810	YCR012w	PGK1	1045	88	21	0.47	4.19048
eaf3_18	methionine adenosyltransferase (EC 2.5.1.6) 2	42229	YDR502c	SAM2	243	6	6	0.14	1
eaf3_18	dnaJ protein homolog YDJ1	44643	YNL064c	YDJ1 MAS5	108	5	4	0.1	1.25
eaf3_18	ribonucleoside-diphosphate reductase (EC 1.17.4.1) small chain	46118	YJL026w	RNR2	119	4	3	0.08	1.33333
eaf3_19	Actin	41679	YFL039C	ACT1 MIPS:YFL039c	660	68	14	0.37	4.85714
eaf3_19	probable purine nucleotide-binding protein YBR025c	44146	YBR025c		293	9	8	0.2	1.125
eaf3_19	glutamate-ammonia ligase (EC 6.3.1.2)	41679	YPR035w	GLN1	201	10	7	0.16	1.42857
eaf3_19	acetyl-CoA C-acetyltransferase (EC 2.3.1.9)_ cytosolic	41703	YPL028w	ERG10	378	9	7	0.17	1.28571
eaf3_19	NADPH2 dehydrogenase (EC 1.6.99.1) chain OYE2	44983	YHR179w	OYE2	236	8	7	0.2	1.14286
eaf3_19	tyrosine-tRNA ligase	43992	YGR185c	TYS1 MGM104	142	6	5	0.1	1.2
eaf3_19	deoxyhypusine synthase	42865	YHR068w	DYS1	115	4	4	0.09	1
eaf3_19	glycerol-3-phosphate dehydrogenase	42842	YDL022w	GPD1 GUT2	105	3	3	0.06	1
eaf3_19	Phosphorylation is inhibited by long chain bases 1	38326	YGR086c		108	3	3	0.13	1
eaf3_19	sterol 24-C-methyltransferase (EC 2.1.1.41)	43403	YML008c	ERG6 SED6	66	2	2	0.04	1
eaf3_20	alcohol dehydrogenase (EC 1.1.1.1) 1	36826	YOL086c	ADH1 ADE1 ADC1	710	62	15	0.41	4.13333
eaf3_20	3-isopropylmalate dehydrogenase homolog YIL094c	40044	YIL094c	LYS12	375	12	9	0.24	1.33333
eaf3_20	ketol-acid reductoisomerase (EC 1.1.1.86) ILV5	44341	YLR355c	ILV5	245	11	7	0.16	1.57143
eaf3_20	chorismate synthase (EC 4.2.3.5)	40813	YGL148w	ARO2	232	6	6	0.15	1
eaf3_20	farnesyl-pyrophosphate synthetase	40458	YJL167w	ERG20 FPP1	253	6	5	0.15	1.2
eaf3_20	aspartate-semialdehyde dehydrogenase (EC 1.2.1.11) [validated]	39519	YDR158w	HOM2	164	5	5	0.14	1
eaf3_20	mannose-1-phosphate guanylyltransferase (EC 2.7.7.13)	39541	YDL055c	PSA1 MPG1	194	5	5	0.13	1
eaf3_20	isocitrate dehydrogenase (NAD) (EC 1.1.1.41) chain IDH1 precursor - yeast (Saccharomyces cerevisiae	39300	YNL037c	IDH1	153	4	4	0.1	1
eaf3_21	ribosomal protein L4.e.B_ cytosolic	39038	YDR012w	RPL2B	337	17	9	0.3	1.88889
eaf3_21	Golgi vesicle protein of 36 kDa	36647	YIL041w		295	8	7	0.21	1.14286
eaf3_21	cystathionine gamma-lyase (EC 4.4.1.1)	42516	YAL012w	CYS3 CYI1 STR1 FUN35	240	7	6	0.16	1.16667
eaf3_21	replication factor C chain RFC2	39717	YJR068w	RFC2	96	4	3	0.07	1.33333
eaf3_21	branched-chain-amino-acid transaminase (EC 2.6.1.42) BAT1 precursor_ mitochondrial - yeast (Sacchar	43569	YHR208w	BAT1 TWT1	89	2	2	0.04	1
eaf3_22	transaldolase (EC 2.2.1.2) TAL1	37013	YLR354c	TAL1	836	22	16	0.49	1.375
eaf3_22	fructose-bisphosphate aldolase (EC 4.1.2.13) II	39596	YKL060c	FBA1	490	29	12	0.27	2.41667
eaf3_22	ribonucleoside-diphosphate reductase (EC 1.17.4.1) chain RNR4	40029	YGR180c	RNR4	278	12	9	0.2	1.33333
eaf3_22	homoserine dehydrogenase (EC 1.1.1.3)	38478	YJR139c	HOM6	313	10	8	0.18	1.25
eaf3_22	ribokinase homolog YJR105w	36350	YJR105w	ADO1	205	6	6	0.21	1
eaf3_22	TIF34 protein	38731	YMR146c	TIF34	223	6	5	0.15	1.2
eaf3_22	CDC10 protein	37002	YCR002c	CDC10	145	4	4	0.11	1
eaf3_22	homoserine kinase (EC 2.7.1.39)	38688	YHR025w	THR1	144	4	4	0.13	1
eaf3_22	ribosomal protein L4.e.A_ cytosolic	39068	YBR031w	RPL2A	100	3	3	0.12	1
eaf3_22	Reticulon 1	32895	YDR233c		115	3	3	0.12	1
eaf3_23	alpha-acetoxy ketone reductase	38146	YOL151w	GRE2	277	10	6	0.17	1.66667
eaf3_23	Component of the NuA4 HAT complex	32066	YHR090c	YNG2	202	19	5	0.16	3.8
eaf3_23	SEC14 protein	34878	YMR079w	SEC14 PIT1	97	3	3	0.11	1
eaf3_23	Aldo/keto reductase with NADPH specificity	37095	YHR104w	GRE3	96	3	3	0.08	1
eaf3_24	glyceraldehyde-3-phosphate dehydrogenase 3	35724	YGR192c	TDH3 GPD3	920	111	21	0.47	5.28571
eaf3_24	acidic ribosomal protein P0.e_ cytosolic	33696	YLR340w	RPL10E RPA0 L10E	356	10	10	0.28	1
eaf3_24	BMH2 protein	31042	YDR099w	BMH2 SCD3	403	15	9	0.34	1.66667
eaf3_25	glyceraldehyde-3-phosphate dehydrogenase 2	35824	YJR009c	TDH2 GPD2	628	46	17	0.5	2.70588
eaf3_25	glyceraldehyde-3-phosphate dehydrogenase 1	35728	YJL052w	TDH1 GPD1	404	25	10	0.37	2.5
eaf3_25	ribosomal protein L5.e_ cytosolic	33694	YPL131w	RPL1	288	14	8	0.2	1.75
eaf3_25	Inorganic pyrophosphatase	32165	YBR011C		127	6	3	0.12	2
eaf3_25	RHR2 protein	30420	YIL053w	RHR2	145	4	3	0.13	1.33333
eaf3_26	Component of the NuA4 HAT complex	31625	YEL018w	EAF5	1089	92	24	0.76	3.83333
eaf3_26	ribosomal protein L7a.e.B_ cytosolic	28094	YLL045c	RPL4B	583	21	14	0.53	1.5
eaf3_26	ribosomal protein S4.e_ cytosolic	29392	YHR203c YJR145c	RPS7B RPS7A	403	12	11	0.33	1.09091
eaf3_26	Component of Swr1C/NuA4 complexes	25965	YNL107w	YAF9	419	24	10	0.37	2.4
eaf3_26	ribosomal protein S0.e.B_ cytosolic	28795	YML063w	RP10B PLC2 MFT1	390	14	10	0.43	1.4
eaf3_26	ribosomal protein L8.e_ cytosolic	27392	YFR031c-a YIL018w	RPL5B	396	18	9	0.32	2
eaf3_26	ribosomal protein S0.e.A_ cytosolic	28726	YLR441c	RP10A PLC1	432	15	9	0.35	1.66667
eaf3_26	ribosomal protein S3.e_ cytosolic	26486	YNL178w	RPS3 YS3 RP13 SUF14	202	4	4	0.22	1
eaf3_26	ribosomal protein S6.e_ cytosolic	26980	YBR181c YPL090c	RPS10A RPS101	209	5	3	0.18	1.66667
eaf3_26	ribosomal protein S1.e.A_ cytosolic	28007	YGR214w	YST1 NAB1	133	4	3	0.15	1.33333
eaf3_26	ribosomal protein S1.e.B_ cytosolic	27945	YLR048w	NAB1B YST2	133	4	3	0.15	1.33333
eaf3_26	proteasome endopeptidase complex (EC 3.4.25.1) chain PUP2	28599	YGR253c	PUP2 DOA5	102	4	3	0.12	1.33333
eaf3_26	H+-transporting two-sector ATPase (EC 3.6.3.14) gamma chain precursor - yeast (Saccharomyces cerevi	34329	YBR039w	ATP3	144	2	2	0.07	1
eaf3_27	phosphomannomutase (EC 5.4.2.8)	29045	YFL045c	SEC53	228	8	7	0.25	1.14286
eaf3_27	phosphoglycerate mutase (EC 5.4.2.1)	27592	YKL152c	GPM1	194	12	5	0.18	2.4
eaf3_27	H+-exporting ATPase (EC 3.6.3.6) 26K chain_ vacuolar	26455	YOR332w	VMA4 VAT5	139	5	4	0.16	1.25
eaf3_27	proteasome endopeptidase complex (EC 3.4.25.1) chain Y13	28697	YGR135w	PRE9 PRS5 Y13	116	3	3	0.12	1
eaf3_28	triose-phosphate isomerase (EC 5.3.1.1)	26779	YDR050c	TPI1	380	24	9	0.34	2.66667
eaf3_28	adenylate kinase	24239	YDR226w	ADK1 AKY1	250	11	9	0.34	1.22222
eaf3_28	ribosomal protein L10a.e_ cytosolic	24470	YGL135w YPL220w	SSM1 SSM1ASSM2 SSM1B	198	12	5	0.24	2.4
eaf3_28	involved localization of mitochondria	18729	YKL056c		131	8	4	0.13	2
eaf3_28	uracil phosphoribosyltransferase (EC 2.4.2.9) FUR1	28730	YHR128w	FUR1	102	4	4	0.13	1
eaf3_28	ribosomal protein L7.e.A_ cytosolic	27621	YGL076c	RPL6A YL8A	173	4	4	0.16	1
eaf3_28	GTP-binding protein GSP1	24795	YLR293c	GSP1 CNR1 CST17	134	4	3	0.14	1.33333
eaf3_28	GTP-binding protein GSP2	24975	YOR185c	GSP2 CNR2	134	4	3	0.14	1.33333
eaf3_29	ribosomal protein L10.e_ cytosolic	25345	YLR075w	GRC5 QSR1	309	17	10	0.33	1.7
eaf3_29	ribosomal protein L7.e.B_ cytosolic	27679	YPL198w	RPL6B YL8B	303	11	8	0.27	1.375
eaf3_29	ribosomal protein S8.e_ cytosolic	22476	YBL072c YER102w	RPS8A	98	4	3	0.14	1.33333
eaf3_29	orotate phosphoribosyltransferase	24649	YML106w	URA5	77	2	2	0.1	1
eaf3_30	ribosomal protein L13.e.B_ cytosolic	22511	YMR142c	RPL13B	277	16	7	0.32	2.28571
eaf3_30	ribosomal protein L13.e.A_ cytosolic	22540	YDL082w	RPL13A	277	16	7	0.32	2.28571
eaf3_30	ribosomal protein S7.e.B_ cytosolic	21621	YNL096c	RPS7B	206	6	6	0.31	1
eaf3_30	ribosomal protein L19.e_ cytosolic	21691	YBL027w YBR084c-a	RPL19A YL14A	187	10	4	0.15	2.5
eaf3_30	Protein with similarity to Tfs1p	22137	YLR179c		101	4	3	0.19	1.33333
eaf3_30	ribosomal protein L9.e.A_ cytosolic	21556	YGL147c	RPL9A YL9A YL11 RP25	114	3	3	0.14	1
eaf3_33	ribosomal protein S18.e_ cytosolic	17027	YDR450w YML026c	RPS18EB	283	13	8	0.5	1.625
eaf3_33	ribosomal protein S24.e_ cytosolic	15319	YER074w YIL069c	RPS24EA	206	6	6	0.36	1
eaf3_33	ribosomal protein S17.e.B_ cytosolic	15794	YDR447c	RP51B	213	6	5	0.44	1.2
eaf3_33	ribosomal protein S17.e.A_ cytosolic	15779	YML024w	RPS17A RP51A	213	6	5	0.44	1.2
eaf3_33	ribosomal protein L14.e.A_ cytosolic	15158	YKL006w	RPL14A	108	6	4	0.12	1.5
eaf3_33	ribosomal protein L14.e.B_ cytosolic	15144	YHL001w	RPL14B	108	6	4	0.12	1.5
eaf3_33	ribosomal protein S19.e.A_ cytosolic	15907	YOL121c	RPS16B RP55A	146	5	3	0.18	1.66667
eaf3_33	ribosomal protein S19.e.B_ cytosolic	15881	YNL302c	RPS16A RP55A	146	5	3	0.18	1.66667
eaf3_33	ribosomal protein L23a.e_ cytosolic	15748	YOL127w	RPL25 YL25	166	4	3	0.24	1.33333
eaf3_33	ribosomal protein L27.e.A_ cytosolic	15522	YHR010w	RPL27	132	4	3	0.25	1.33333
eaf3_33	ribosomal protein L27.e.B_ cytosolic	15496	YDR471w	RPL27B	132	4	3	0.25	1.33333
eaf3_33	ribosomal protein S26.e.A_ cytosolic	13496	YGL189c	RPS26A	127	3	3	0.23	1
eaf3_33	ribosomal protein S26.e.B_ cytosolic	13438	YER131w	RPS26b	127	3	3	0.23	1
eaf3_33	ribosomal protein S12.e_ cytosolic	15462	YOR369c	RPS12	74	4	2	0.15	2
eaf3_33	ribosomal protein S15.e_ cytosolic	15992	YOL040c	RPS21	98	3	2	0.16	1.5
eaf_35 ESI MS/MS	Esa1p-Associated Factor-6	12889	YJR082C	EAF6	82	2	2	0.15	1
eaf_35 ESI MS/MS	Maintenance of Mitochondrial Function protein	15912	YIL051C	MMF1		3	3	0.21	1
	epl1(YFL024c)-TAP IP
	MS analysis of bands
SAMPLE	IDENTIFICATION	MASS	ORF	OTHER GENE NAMES	SCORE	MATCHES	PEP_UNIQ	SEQ_COV	A-index
epl1_01	Subunit of SAGA and NuA4 histone acetyltransferase complexes	432905	YHR099w	TRA1	9076	552	208	0.53	2.65385
epl1_02	Subunit of SAGA and NuA4 histone acetyltransferase complexes	432905	YHR099w	TRA1	5954	233	140	0.37	1.66429
epl1_02	adenylate cyclase (EC 4.6.1.1)	227692	YJL005w	CYR1 CDC35	2806	87	64	0.34	1.35938
epl1_02	bud emergence protein BEM2	245278	YER155c	BEM2 IPL2	2736	81	62	0.32	1.30645
epl1_02	pyrimidine synthesis protein URA2	244972	YJL130c	URA2	1227	37	32	0.13	1.15625
epl1_02	Formin	219566	YNL271c	BNI1 SHE5 SYL39	1045	34	27	0.15	1.25926
epl1_02	SEC16 protein	241548	YPL085w	SEC16	820	24	21	0.12	1.14286
epl1_02	acetyl-CoA carboxylase (EC 6.4.1.2)	250197	YNR016c	ACC1 FAS3 ABP2	606	22	20	0.08	1.1
epl1_02	1-phosphatidylinositol 3-kinase (EC 2.7.1.137) TOR2	281333	YKL203c	TOR2	565	18	18	0.07	1
epl1_02	Protein involved in bud-site selection	184605	YCL014w	bud3	450	17	14	0.09	1.21429
epl1_02	Protein involved in bud-site selection	150847	YJR092w	BUD4	498	14	13	0.11	1.07692
epl1_02	1-phosphatidylinositol 3-kinase (EC 2.7.1.137) TOR1	280962	YJR066w	TOR1 DRR1	232	8	8	0.02	1
epl1_02	Catalytic subunit of the SWI/SNF chromatin remodeling complex	193931	YOR290c	SNF2 GAM1	238	7	7	0.03	1
epl1_02	involved in the biogenesis of the 18S rRNA	287310	YBL004w	ytp20	116	2	2	0.01	1
epl1_03	Subunit of SAGA and NuA4 histone acetyltransferase complexes	432905	YHR099w	TRA1	5698	193	138	0.37	1.39855
epl1_03	Essential DEAH-box ATP-dependent RNA helicase	144864	YMR128w	ECM16	1950	69	52	0.37	1.32692
epl1_03	Core subunit of the RENT complex	128454	YJL076w	NET1	1949	68	49	0.4	1.38776
epl1_03	Silent information regulator	151969	YDR227w	SIR4 STE9	1734	49	43	0.32	1.13953
epl1_03	Regulatory subunit of type 1 protein phosphatase Glc7p	112548	YDR028c	REG1 HEX2 SRN1	1392	42	34	0.36	1.23529
epl1_03	microtubule-interacting protein MHP1	155111	YJL042w	MHP1 MIP1	1359	41	33	0.25	1.24242
epl1_03	Putative ATP-dependent helicase	128428	YAL019w	FUN30	1106	34	29	0.26	1.17241
epl1_03	Protein of unknown function	181835	YJR138w	IML1	895	27	24	0.14	1.125
epl1_03	Subunit of TORC1	175719	YHR186c	kog1	923	24	24	0.18	1
epl1_03	oxysterol-binding protein homolog OSH2	145707	YDL019c	OSH2	622	22	20	0.16	1.1
epl1_03	Set3 complex subunit	138299	YCR592	snt1	525	18	17	0.15	1.05882
epl1_03	TyB protein YER138c retrotransposon Ty	198439	YER138c		599	18	16	0.1	1.125
epl1_03	myosin MYO4	169237	YAL029c	MYO4 SHE1 FUN22	626	17	15	0.11	1.13333
epl1_03	DNA strand transferase 2	175350	YGL173c	KEM1 DST2 SEP1 RAR5 XRN1	558	15	15	0.1	1
epl1_03	protein kinase SSK2 (EC 2.7.1.-)	180414	YNR031c	SSK2	378	15	14	0.09	1.07143
epl1_03	Component of a membrane-bound complex containing the Tor2p kinase	131298	YOL078w	avo1	435	15	14	0.11	1.07143
epl1_03	Kelch repeat-containing protein 1	131013	YHR158c	KEL1	324	12	12	0.1	1
epl1_03	Nucleolar protein required for the normal accumulation of 25S	203159	YKL014c		437	12	11	0.06	1.09091
epl1_03	Cytoplasmic protein of unknown function	119278	YER033c	ZRG8	450	12	11	0.1	1.09091
epl1_03	transcription regulator SWI1	147848	YPL016w	SWI1 ADR6	338	11	11	0.07	1
epl1_03	DNA topoisomerase (ATP-hydrolyzing) (EC 5.99.1.3)	164112	YNL088w	TOP2 TOR3 TRF3 TOP2-5	356	11	11	0.07	1
epl1_03	U3 small nucleolar RNA-associated protein 10	199956	YJL109c	utp10	426	11	11	0.06	1
epl1_03	ATPase component of the ATP-dependent RSC chromatin remodeling complex	156646	YIL126w	STH1 NPS1	265	11	9	0.06	1.22222
epl1_03	Subunit of TORC2	164265	YER093c	tsc11	228	10	9	0.05	1.11111
epl1_03	S-phase checkpoint protein	124251	YCL061c	mrc1	339	9	9	0.1	1
epl1_03	3-dehydroquinate synthase (EC 4.2.3.4)	174645	YDR127w	ARO1	194	9	8	0.04	1.125
epl1_03	clathrin heavy chain 1	187117	YGL206c	CHC1	336	9	8	0.05	1.125
epl1_03	Contains three calcium and lipid binding domains	170970	YML072c	tcb3	205	8	8	0.05	1
epl1_03	Glc7-interacting protein	140804	YPL137c	gip3	249	8	7	0.08	1.14286
epl1_03	poly(A)-specific ribonuclease (EC 3.1.13.4)	160169	YIR006c	PAN1 MDP3 MIP3	284	8	7	0.06	1.14286
epl1_03	TATA box-binding protein-associated factor chain TAFII150	161369	YCR042c	TSM1 TAF150	174	7	6	0.03	1.16667
epl1_03	subunit of the nuclear pore complex	191415	YJL039c	NUP192	197	7	6	0.03	1.16667
epl1_03	Hypothetical protein (Fragment).- Saccharomyces cerevisiae (Baker's yeast).	16954			163	6	5	0.3	1.2
epl1_03	Subunit of the Set3 complex	123481	YIL112w	hos4	99	4	4	0.03	1
epl1_03	pleiotropic drug resistance protein PDR5	170329	YOR153w	PDR5 STS1 YDR1	139	4	4	0.02	1
epl1_03	Guanine nucleotide exchange factor	137497	YPR095c	SYT1	169	4	4	0.03	1
epl1_03	glutamate synthase	237952	YDL171c	GLT1	98	4	3	0.01	1.33333
epl1_03	Protein of unknown function	194565	YDR141c	DOP1	94	3	3	0.01	1
epl1_03	Protein of unknown function	141340	YNL091W	nst1	71	2	2	0.01	1
epl1_04	Component of the NuA4 histone acetyltransferase complex	112433	YDR359c	VID21	3626	294	89	0.75	3.30337
epl1_04	hypothetical protein YGR130c	92643	YGR130c		958	29	25	0.3	1.16
epl1_04	myb-related protein REB1	91819	YBR049c	REB1	899	24	21	0.27	1.14286
epl1_04	transcription factor SWI3	92870	YJL176c	SWI3 TYE2	626	20	18	0.24	1.11111
epl1_04	Member of the Puf family of RNA-binding proteins	120300	YJR091c	JSN1	527	16	13	0.14	1.23077
epl1_04	Eukaryotic translation initiation factor 3 110 kDa subunit	110276	YBR079c	RPG1	319	10	10	0.09	1
epl1_04	cell division control protein CDC39	94346	YIL038c	NOT3 CDC39	333	10	10	0.15	1
epl1_04	translation initiation factor eIF-4F TIF4632	103835	YGL049c	TIF4632	408	12	9	0.09	1.33333
epl1_04	Phosphatidylinositol 4,5-bisphosphate 5-phosphatase	124499	YOR109w	INP53	237	8	8	0.08	1
epl1_04	Putative protein kinase	100484	YNR047w		275	8	8	0.1	1
epl1_04	isoleucine-tRNA ligase (EC 6.1.1.5)	122906	YBL076c	ILS1	216	7	7	0.05	1
epl1_04	nuclear pore protein NUP1	113513	YOR098c	NUP1	225	7	7	0.07	1
epl1_04	translation elongation factor eEF-3	115872	YLR249w	YEF3	197	5	5	0.04	1
epl1_04	Protein of unknown function	94299	YPL105c		93	4	4	0.04	1
epl1_04	GTPase-activating protein BUD2	126584	YKL092c	BUD2 CLA2 ERC25	99	4	4	0.03	1
epl1_04	1-phosphatidylinositol 4-kinase (EC 2.7.1.67)	119849	YNL267w	PIK1 PIK41 PIK120	112	4	4	0.03	1
epl1_04	Protein of unknown function	98271	YDR186c		145	4	4	0.05	1
epl1_04	DNA-directed RNA polymerase (EC 2.7.7.6) III second-largest chain - yeast (Saccharomyces cerevisiae	129374	YOR207c	RET1 RPC128 RPC2	75	2	2	0.01	1
epl1_05	THE BAIT	96679	YFL024c	EPL1	3611	287	76	0.75	3.77632
epl1_05	ubiquitin-specific proteinase (EC 3.4.-.-) UBP3	101854	YER151c	UBP3	1380	47	32	0.33	1.46875
epl1_05	Putative effector of Rab GTPase Sec4p	114441	YPR032w	SRO7	546	15	14	0.14	1.07143
epl1_05	hypothetical protein YMR031c	93288	YMR031c		380	11	10	0.13	1.1
epl1_05	transcription initiation factor IIF 105K chain	82144	YGR186w	TFG1 SSU71	189	8	8	0.12	1
epl1_05	Meiotic sister-chromatid recombination protein 3	80482	YLR219w	MSC3	246	7	7	0.1	1
epl1_05	Zinc-finger transcription factor	121199	YGL013C	pdr1	164	5	5	0.04	1
epl1_05	Protein that associates with Tor1p	88792	YPL180w	SHD7	135	5	4	0.05	1.25
epl1_05	Protein involved in vacuolar import and degradation	83923	YKL054c	VID31	133	4	4	0.08	1
epl1_05	hypothetical protein YCR030c	96067	YCR030c		166	4	4	0.05	1
epl1_05	Ubiquitin C-terminal hydrolase	77133	YBL067c	UBP13	149	3	3	0.05	1
epl1_05	Protein of unknown function	92087	YPL032c	SVL3	68	2	2	0.02	1
epl1_06	Nuclear pore 2	77955	YLR335W	nup2	1992	73	43	0.73	1.69767
epl1_06	translation elongation factor eEF-2	93230	YDR385w YOR133w	EFT1EFT2	1801	57	41	0.42	1.39024
epl1_06	26S proteasome regulatory particle chain RPN2	104167	YIL075c	RPN2 SEN3	1270	41	33	0.33	1.24242
epl1_06	GIN4 protein	129779	YDR507c	GIN4	1171	38	32	0.28	1.1875
epl1_06	Protein required for faithful chromosome transmission	88440	YCR077C	pat1	972	32	28	0.3	1.14286
epl1_06	Phosphofructokinase beta subunit	104511	YMR205C	pfk2	1177	35	26	0.29	1.34615
epl1_06	Protein containing a pleckstrin homology (PH) domain	87270	YPR091c		794	25	22	0.32	1.13636
epl1_06	Alpha-adaptin	114940	YBL037w	APL3	816	20	19	0.18	1.05263
epl1_06	Protein of the replication factor C (RFC) family	91205	YOR144c	EFD1	577	17	17	0.22	1
epl1_06	STU2 protein	100855	YLR045c	STU2	437	15	14	0.15	1.07143
epl1_06	transcriptional activator	77813	YMR037c	MSN2	521	20	13	0.2	1.53846
epl1_06	protein kinase CLA4 (EC 2.7.1.-)	93850	YNL298w	CLA4 ERC10	459	13	10	0.16	1.3
epl1_06	Protein required for expression of glycolytic genes	94260	YPL075w	GCR1	378	12	10	0.09	1.2
epl1_06	3-isopropylmalate dehydratase (EC 4.2.1.33)	85741	YGL009c	LEU1	276	10	10	0.11	1
epl1_06	Protein containing three WD domains	95961	YKL121w		300	10	10	0.12	1
epl1_06	Component of the abundant RSC chromatin remodeling complex	101656	YDR303c	RSC3	450	10	10	0.13	1
epl1_06	hypothetical protein YHR103w	96338	YHR103w	SBE22	319	10	9	0.11	1.11111
epl1_06	transcription factor ACE2	86581	YLR131c	ACE2	391	9	9	0.1	1
epl1_06	GATA-type zinc finger transcription factor	79334	YER040w	GLN3	447	9	9	0.17	1
epl1_06	Nucleolar protein associated with Net1p, a component of the 80S U3 snoRNA complex	101174	YPL126w	NAN1	302	8	8	0.1	1
epl1_06	component of the 80S U3 snoRNA complex	70217	YDL153c	SAS10	259	8	7	0.11	1.14286
epl1_06	protein kinase KIN3 (EC 2.7.1.-)	90033	YOR233w	KIN4 KIN3 KIN31	214	7	7	0.1	1
epl1_06	RNA polymerase II suppressor protein SRB4	78427	YER022w	SRB4	151	6	6	0.06	1
epl1_06	Component of the Cog3p-Cog2p complex	96915	YNL041c	TFI2	162	6	6	0.07	1
epl1_06	Forkhead homolog 2	94317	YNL068c	FKH2	183	6	6	0.09	1
epl1_06	Protein containing four WD domain G-beta repeats	94196	YMR102c		186	6	6	0.07	1
epl1_06	Severe depolymerization of actin 1	86564	YGR245c	SDA1	160	6	5	0.06	1.2
epl1_06	trehalose-phosphatase (EC 3.1.3.12)	102912	YDR074w	TPS2	130	5	5	0.04	1
epl1_06	Protein that mediates polarized cell growth	79384	YKR090w	pxl1	195	5	5	0.07	1
epl1_06	Protein with a role in early maturation of pre-rRNA	96628	YMR302c	PRP12 RNA12 YME2	161	4	4	0.04	1
epl1_06	Component of the Cog3p-Cog2p complex	98604	YPR105c	COD1	113	3	3	0.03	1
epl1_07	Protein that interacts with Poly(A)-binding protein Pab1p	78732	YGR178c	PBP1	1575	72	35	0.43	2.05714
epl1_07	component of the 80S U3 snoRNA complex	66912	YJR002w	MPP10	951	31	25	0.33	1.24
epl1_07	cell division control protein CDC16	94932	YKL022c	CDC16	616	22	19	0.18	1.15789
epl1_07	Protein containing three WD domain G-beta repeats	63764	YLR196w	PWP1	722	22	17	0.38	1.29412
epl1_07	Protein of unknown function	95038	YMR160w		600	20	17	0.19	1.17647
epl1_07	TATA binding protein-associated factor 7	67514	YMR227c	TAF67	519	17	13	0.22	1.30769
epl1_07	Subunit of the VFT (Sac2p-Vps53p-Luv1p) complex	95389	YJL029c	VPS53	431	14	13	0.14	1.07692
epl1_07	probable protein kinase NPR1 (EC 2.7.1.-)	85937	YNL183c	NPR1	457	14	12	0.22	1.16667
epl1_07	Set3 complex subunit	85427	YKR029c	set3	543	13	12	0.19	1.08333
epl1_07	APC subunit	99914	YLR127c	APC2	237	9	8	0.08	1.125
epl1_07	histone methyltransferase	84486	YJL168c	SET2	315	9	8	0.1	1.125
epl1_07	hypothetical protein YDR206w	99936	YDR206w	EBS1	252	8	8	0.09	1
epl1_07	Protein required for regulated transport of nitrogen-regulated permeases	93300	YKL176c	LST4	197	7	5	0.06	1.4
epl1_07	PUmilio and Fbf proteins 3	98007	YLL013c	PUF3	114	4	4	0.05	1
epl1_07	nuclear protein NOP4	77777	YPL043w	NOP4 NOP77	119	4	4	0.07	1
epl1_07	Cell division cycle 53	93885	YDL132w	CDC53	83	2	2	0.02	1
epl1_08 ESI MS/MS	transcription activator YAP1	72489	YML007w	YAP1 PDR4 SNQ3 PAR1	145	11	7		1.57143
epl1_08 ESI MS/MS	component of the nuclear NuA4 HAT complex	49361	YNL136w	eaf7	138	6	4		1.5
epl1_08 ESI MS/MS	Karyopherin 95	94716	YLR347C	kap95	82	4	4		1
epl1_09	dnaK-type molecular chaperone SSA2	69427	YLL024c	SSA2	2347	147	47	0.67	3.12766
epl1_09	dnaK-type molecular chaperone SSA1	69725	YAL005c	SSA1 YG100	2362	148	46	0.61	3.21739
epl1_09	dnaK-type molecular chaperone SSC1 precursor_ mitochondrial	70585	YJR045c	SSC1 ENS1	1184	43	26	0.4	1.65385
epl1_09	suppressor protein SMY1	73754	YKL079w	SMY1	607	16	14	0.2	1.14286
epl1_09	Transcriptional activator	65224	YIL036w	CST6	433	15	14	0.27	1.07143
epl1_09	clathrin-associated protein complex beta chain homolog YAP80	80403	YJR005w	APL1 YAP80	367	14	11	0.14	1.27273
epl1_09	transketolase (EC 2.2.1.1) TKL1	73760	YPR074c	TKL1	361	12	11	0.15	1.09091
epl1_09	NADPH-ferrihemoprotein reductase (EC 1.6.2.4)	76724	YHR042w	NCP1 PRD1 S0001084	494	10	10	0.16	1
epl1_09	Coatomer (COPI) complex delta chain	60590	YFR051c	RET2	204	8	6	0.09	1.33333
epl1_09	transcription factor	71376	YIL056w	vhr1	218	6	6	0.09	1
epl1_09	tryptophan synthase (EC 4.2.1.20)	76578	YGL026c	TRP5	153	5	4	0.07	1.25
epl1_09	long-chain-fatty-acid-CoA ligase (EC 6.2.1.3)	77817	YOR317w	FAA1	162	3	3	0.04	1
epl1_09	Serine/threonine protein kinase	69572	YDL025c		106	3	2	0.04	1.5
epl1_09	hypothetical protein YML114c	57950	YML114c	TAF65	87	2	2	0.04	1
epl1_10	dnaK-type molecular chaperone SSB2	66554	YNL209w	SSB2	1910	87	39	0.57	2.23077
epl1_10	ATP-dependent RNA helicase DED1	65512	YOR204w	DED1 SPP81	1304	61	30	0.48	2.03333
epl1_10	cell division control protein CDC3	60002	YLR314c	CDC3	1229	48	28	0.47	1.71429
epl1_10	H+-exporting ATPase (EC 3.6.3.6) chain A precursor_ vacuolar	118562	YDL185w	TFP1 VMA1	630	22	17	0.16	1.29412
epl1_10	SAGA/SLIK	67755	YOL148c	SPT20 ADA5	211	7	7	0.14	1
epl1_10	hypothetical protein YJL201w	68421	YJL201w	ECM25	159	6	6	0.11	1
epl1_10	Protein containing a putative C2HC5-type zinc finger motif	60762	YKR023w		147	6	5	0.11	1.2
epl1_10	PSP2 protein	63982	YML017w	PSP2	227	6	5	0.11	1.2
epl1_10	CTP synthase (EC 6.3.4.2) URA7	64669	YBL039c	URA7	154	5	5	0.08	1
epl1_10	protein disulfide-isomerase (EC 5.3.4.1) precursor	58191	YCL043c	PDI1 MFP1 TRG1	115	4	4	0.06	1
epl1_10	Protein 1 of cleavage and polyadenylation factor	71853	YDR228c	PCF11	150	4	4	0.06	1
epl1_10	Component of the CP/yeast FACT complex	62955	YML069w	POB3	93	3	3	0.05	1
epl1_10	Nucleolar protein required for 60S ribosome biogenesis	56930	YOL144w	NOP8	117	3	3	0.08	1
epl1_11	dnaK-type molecular chaperone SSB1	66561	YDL229w	SSB1 YG101	2064	86	41	0.52	2.09756
epl1_11	TATA binding protein-associated factor 12	61036	YDR145w	TAF61 TAF12	689	18	17	0.34	1.05882
epl1_12	FUN17 protein	59004	YAR002w	NUP60 FUN17	1637	56	38	0.72	1.47368
epl1_12	polyadenylate-binding protein	64304	YER165w	PAB1 MRNP	1379	56	30	0.51	1.86667
epl1_12	septin component of 10 nm filaments	62592	YDL225w	SHS1	1299	46	30	0.56	1.53333
epl1_12	ubiquitin-specific protease	57639	YNR051c	BRE5	877	37	23	0.47	1.6087
epl1_12	adenylate cyclase-associated protein_ 70K	57486	YNL138w	SRV2 CAP1	1055	36	23	0.49	1.56522
epl1_12	Nucleolar GTPase 1	57673	YER006w	nug1	982	25	21	0.36	1.19048
epl1_12	Protein that promotes translation preinitiation complex assembly	68297	YDR091c	RLI1	624	26	19	0.27	1.36842
epl1_12	Member of the vacuolar sorting protein 9	69495	YPL070w	muk1	676	17	16	0.25	1.0625
epl1_12	Protein associated with 60S ribosomal subunit	65172	YDR101c	arx1	595	17	14	0.25	1.21429
epl1_12	Protein involved in mRNA decapping	61302	YEL015w	edc3	609	18	13	0.24	1.38462
epl1_12	hypothetical protein YOR372c	60486	YOR372c	NDD1	736	15	12	0.3	1.25
epl1_12	Meiotic sister chromatid recombination-elevated phenotype 7	71275	YHR039c	MSC7	383	11	11	0.16	1
epl1_12	GDS1 protein	57013	YOR355w	GDS1	434	11	11	0.26	1
epl1_12	finger protein SIG1	65313	YER068w	MOT2 SIG1	255	11	8	0.13	1.375
epl1_12	Minichromosome maintenance 10	65774	YIL150c	DNA43	269	9	8	0.15	1.125
epl1_12	nuclear pore complex protein NUP145	145571	YGL092w	NUP145 RAT10	240	8	7	0.06	1.14286
epl1_12	Component of SWI-SNF global transcription activator complex	63831	YNR023w	SNF12	305	8	7	0.15	1.14286
epl1_12	hypothetical protein YOR356w	69590	YOR356w		259	7	7	0.1	1
epl1_12	heat shock protein HSP60 precursor_ mitochondrial	60714	YLR259c	HSP60 MIF4	182	5	5	0.08	1
epl1_12	SAC2 protein	74287	YDR484w	SAC2	182	5	5	0.08	1
epl1_12	APC subunit	75209	YDR118w	APC4	83	3	3	0.04	1
epl1_12	ASM4 protein	58757	YDL088c	ASM4	73	2	2	0.03	1
epl1_13	hypothetical protein YGR002c	55178	YGR002c	MIPS:YGR002c	2011	133	47	0.74	2.82979
epl1_13	actin homolog YJL081c	54798	YJL081c	ARP4 ACT3	1388	93	32	0.45	2.90625
epl1_13	H+-exporting ATPase (EC 3.6.3.6) chain B_ vacuolar	57713	YBR127c	VMA2 ATPsv VAT2	1056	31	24	0.57	1.29167
epl1_13	pyruvate decarboxylase (EC 4.1.1.1) 1	61457	YLR044c	PDC1	947	30	20	0.45	1.5
epl1_13	dihydrolipoamide S-acetyltransferase (EC 2.3.1.12) precursor	51786	YNL071w	LAT1 PDA2 ODP2	685	20	17	0.33	1.17647
epl1_13	glucose-6-phosphate isomerase (EC 5.3.1.9)	61261	YBR196c	PGI1	659	20	15	0.32	1.33333
epl1_13	RVS167 protein	52742	YDR388w	RVS167	656	19	15	0.32	1.26667
epl1_13	26S proteasome regulatory particle chain RPT1	51950	YKL145w	RPT1 YTA3 CIM5	498	17	15	0.33	1.13333
epl1_13	pyruvate kinase (EC 2.7.1.40)	54510	YAL038w	CDC19 PYK1	620	18	14	0.31	1.28571
epl1_13	N2_N2-dimethylguanine tRNA methyltransferase (EC 2.1.1.-) [validated] - yeast (Saccharomyces cerevi	64012	YDR120c	TRM1	508	13	12	0.21	1.08333
epl1_13	hypothetical protein YDR527w	50075	YDR527w		397	14	11	0.23	1.27273
epl1_13	choline-phosphate cytidylyltransferase (EC 2.7.7.15)	49376	YGR202c	PCT1 CCT1 BSR2	250	9	9	0.19	1
epl1_13	Protein associated with ribosomes	51758	YCL037c	SRO9	352	9	8	0.19	1.125
epl1_13	hypothetical protein YDR348c	54963	YDR348c		354	7	6	0.16	1.16667
epl1_13	Rpd3L	51266	YBR095c	rxt2	316	6	6	0.15	1
epl1_13	nucleosome assembly protein I	47855	YKR048c	NAP1	246	5	5	0.18	1
epl1_13	RNA helicase of the DEAD/DEAH box family	56682	YMR290c	HAS1	66	3	2	0.04	1.5
epl1_14	NuA4 subunit	52580	YOR244w	ESA1	1884	128	38	0.65	3.36842
epl1_14	dnaJ protein homolog YIR004w	48544	YIR004w	DJP1	1238	46	28	0.51	1.64286
epl1_14	Protein involved in transcription regulation	46055	YPR133c	IWS1	960	25	21	0.55	1.19048
epl1_14	Calcium/calmodulin-dependent serine/threonine protein kinase	50107	FR014C	cmk1	757	24	19	0.41	1.26316
epl1_14	Nuclear protein involved in export of the 60S ribosomal subunit	55454	YNR053c	nog2	577	18	16	0.35	1.125
epl1_14	cystathionine beta-synthase (EC 4.2.1.22)	55987	YGR155w	CYS4 STR4	588	19	13	0.29	1.46154
epl1_14	Subunit of RNA polymerase II elongator complex	51124	YPL101w	TOT7	379	13	11	0.22	1.18182
epl1_14	tubulin beta chain	50890	YFL037w	TUB2	483	11	10	0.26	1.1
epl1_14	hypothetical protein YIL135c	47932	YIL135c		341	11	9	0.3	1.22222
epl1_14	ABC1 protein precursor	56705	YGL119w	ABC1	202	7	6	0.13	1.16667
epl1_14	tubulin alpha-1 chain	49768	YML085c	TUB1	192	6	5	0.14	1.2
epl1_14	Aromatic amino acid aminotransferase I	56143	YGL202w	ARO8	136	5	5	0.1	1
epl1_14	Nucleolar protein 53	52524	YPL146c	nop53	188	5	5	0.07	1
epl1_14	YMK1 protein	49180	YNL074c	YMK1	239	5	5	0.17	1
epl1_14	GMP synthase (glutamine-hydrolyzing) (EC 6.3.5.2) [validated]	58445	YMR217w	GUA1	103	4	4	0.06	1
epl1_14	Protoporphyrinogen oxidase	59665	YER014w	HEM14	104	4	4	0.07	1
epl1_14	H+-transporting two-sector ATPase (EC 3.6.3.14) alpha chain precursor - yeast (Saccharomyces cerevi	58582	YBL099w	ATP1	96	3	3	0.08	1
epl1_14	RSC chromatin remodeling complex	53776	YPR034w	ARP7	74	2	2	0.06	1
epl1_14	pheromone response G protein	40254	YNL173c	MDG1	91	2	2	0.06	1
epl1_15	cell division control protein CDC12	46639	YHR107c	CDC12 CLA10	1439	60	30	0.57	2
epl1_15	tryptophan-tRNA ligase	49319	YOL097c	WRS1 WRS1	1311	52	28	0.52	1.85714
epl1_15	translation elongation factor eEF-1 alpha-A chain_ cytosolic	50001	YBR118w YPR080w	TEF2	1173	70	27	0.51	2.59259
epl1_15	phosphopyruvate hydratase	46787	YGR254w	ENO1 ENOA HSP48	1059	30	21	0.45	1.42857
epl1_15	helicase homolog	47848	YHR169w	DBP8	340	11	9	0.22	1.22222
epl1_15	heat shock protein HSP42	42791	YDR171w	HSP42	310	13	8	0.21	1.625
epl1_15	suppressor protein SSL1	52256	YLR005w	SSL1	310	9	8	0.2	1.125
epl1_15	glycine hydroxymethyltransferase (EC 2.1.2.1)_ cytosolic	52186	YLR058c	SHM2 SHMT2	178	8	8	0.13	1
epl1_15	H+-transporting two-sector ATPase (EC 3.6.3.14) beta chain precursor - yeast (Saccharomyces cerevis	54760	YJR121w	ATP2	209	7	7	0.16	1
epl1_15	probable transcription adaptor ADA2	50537	YDR448w	ADA2	135	2	2	0.05	1
epl1_16	phosphopyruvate hydratase (EC 4.2.1.11) 2	46885	YHR174w	ENO2 ENOB	1545	74	28	0.61	2.64286
epl1_16	CAJ1 protein	44827	YER048c	CAJ1	825	22	18	0.45	1.22222
epl1_16	MPT1 protein	42311	YMR005w	MPT1	582	17	15	0.39	1.13333
epl1_16	nuclear pore complex protein NUP49	49112	YGL172w	NUP49 NSP49	371	12	11	0.18	1.09091
epl1_16	O-acetyl homoserine-O-acetyl serine thiol-lyase (EC 4.2.99.-)	48642	YLR303w	MET17 MET25 MET15	403	11	9	0.22	1.22222
epl1_16	saccharopine dehydrogenase (NADP_ L-glutamate-forming) (EC 1.5.1.10) - yeast (Saccharomyces cerevis	48887	YNR050c	LYS9 LYS13	364	9	9	0.24	1
epl1_16	probable membrane protein YGL082w	43295	YGL082w		301	11	8	0.2	1.375
epl1_16	SIN3 protein-binding protein STB1	50678	YNL309w	STB1	314	9	8	0.18	1.125
epl1_16	protein-tyrosine-phosphatase (EC 3.1.3.48) CDC14	61868	YFR028c	CDC14	224	8	7	0.11	1.14286
epl1_16	Ribosome assembly 1	43971	YPL193w	RSA1	230	7	6	0.19	1.16667
epl1_16	probable membrane protein YDR083w	47190	YDR083w	RRP8	154	6	6	0.15	1
epl1_16	component of the 80S U3 snoRNA complex	56754	YLL011w	SOF1	188	6	6	0.12	1
epl1_16	RAD51 protein	42936	YER095w	RAD51	178	6	5	0.13	1.2
epl1_16	hydroxymethylglutaryl-CoA synthase (EC 4.1.3.5)	54979	YML126c	HMGS	146	5	5	0.12	1
epl1_16	Subunit of cleavage and polyadenylation factor IA	50194	YOR250c	CLP1	96	4	4	0.06	1
epl1_16	prenyl-dependent protease	52290	YJR117w	STE24	95	3	3	0.08	1
epl1_16	WBP1 protein precursor	49361	YEL002c	WBP1	114	3	3	0.06	1
epl1_16	Protein with four KH RNA-binding domains	41658	YBL032w		97	2	2	0.05	1
epl1_17	ribosomal protein L3.e_ cytosolic	43730	YOR063w	TCM1	1196	83	30	0.56	2.76667
epl1_17	NuA4 subunit	45175	YPR023c	EAF3	1428	80	29	0.61	2.75862
epl1_17	phosphoglycerate kinase (EC 2.7.2.3)	44810	YCR012w	PGK1	1334	55	29	0.64	1.89655
epl1_17	alcohol O-acetyltransferase	51223	YBR177c	EHT1	899	39	24	0.47	1.625
epl1_17	dnaJ protein homolog YDJ1	44643	YNL064c	YDJ1 MAS5	547	19	13	0.29	1.46154
epl1_17	translation initiation factor eIF-4A	44669	YJL138c YKR059w	TIF1	497	14	12	0.34	1.16667
epl1_17	methionine adenosyltransferase (EC 2.5.1.6) 1	41792	YLR180w	SAM1 ETH10	531	13	11	0.32	1.18182
epl1_17	homocitrate synthase homolog YDL182w	47069	YDL182w	LYS20	459	11	11	0.29	1
epl1_17	TATA binding protein-associated factor 3	40271	YPL011c	TAF47	510	13	10	0.33	1.3
epl1_17	pyruvate dehydrogenase (lipoamide) (EC 1.2.4.1) alpha chain precursor - yeast (Saccharomyces cerevi	48860	YER178w	PDA1 PDH-alpha-1 MIPS:YER178w	310	10	9	0.2	1.11111
epl1_17	DOS1 protein	35942	YDR068w	DOS2 DOS1	372	10	9	0.29	1.11111
epl1_17	heat shock protein MDJ1 precursor	55526	YFL016c	MDJ1	328	9	9	0.2	1
epl1_17	adenosylhomocysteinase (EC 3.3.1.1)	49094	YER043c	SAH1	331	9	9	0.21	1
epl1_17	Component of a 45S penta-snRNP complex	42457	YAL032C	prp45	273	10	8	0.24	1.25
epl1_17	translation elongation factor eEF-1 gamma chain homolog TEF4	46491	YKL081w	TEF4	321	9	8	0.19	1.125
epl1_17	phosphogluconate dehydrogenase (decarboxylating) (EC 1.1.1.44)	53509	YHR183w	GND1	289	7	7	0.15	1
epl1_17	hypothetical protein YDR517w	41093	YDR517w	GRH1	228	8	6	0.16	1.33333
epl1_17	SEC13 protein homolog YGL100w	39098	YGL100w	SEH1	137	5	3	0.09	1.66667
epl1_17	hypothetical protein YNL042w	43722	YNL042w	BOP3	68	2	2	0.07	1
epl1_17	KTR1 protein	45993	YOR099w	KTR1	104	2	2	0.04	1
epl1_18	mitochondrial import protein MPI1 precursor	48824	YIL022w	TIM44 MPI1	1337	53	27	0.5	1.96296
epl1_18	actin	41663	YFL039c	ACT1 MIPS:YFL039c	1077	94	23	0.6	4.08696
epl1_18	26S proteasome regulatory particle chain RPT6	45243	YGL048c	RPT6 SUG1 TBY1	581	16	14	0.38	1.14286
epl1_18	probable purine nucleotide-binding protein YBR025c	44146	YBR025c		399	14	12	0.29	1.16667
epl1_18	glutamate-ammonia ligase (EC 6.3.1.2)	41679	YPR035w	GLN1	252	10	8	0.21	1.25
epl1_18	lipoic acid synthase (EC 2.8.1.-) precursor [validated]	46218	YOR196c	LIP5	458	10	8	0.26	1.25
epl1_18	hypothetical protein YGR086c	38326	YGR086c	pil1	326	12	7	0.23	1.71429
epl1_18	hypothetical protein YPL004c	38048	YPL004c		154	5	4	0.13	1.25
epl1_18	tyrosine-tRNA ligase (EC 6.1.1.1) [validated]	43992	YGR185c	TYS1 MGM104	146	4	4	0.08	1
epl1_18	acetyl-CoA C-acetyltransferase (EC 2.3.1.9)_ cytosolic	41703	YPL028w	ERG10	188	4	4	0.12	1
epl1_18	sterol 24-C-methyltransferase (EC 2.1.1.41)	43403	YML008c	ERG6 SED6	94	3	3	0.09	1
epl1_18	probable protein prenyltransferase (EC 2.5.1.-) RAM1	48159	YDL090c	RAM1 DPR1 STE16	116	3	3	0.07	1
epl1_18	ornithine-oxo-acid transaminase (EC 2.6.1.13)	46057	YLR438w	CAR2 CARGB	162	3	3	0.09	1
epl1_18	Mitochondrial inner membrane protease	41611	YMR152w	YIM1	71	2	2	0.06	1
epl1_19	ribosomal protein L4.e.A_ cytosolic	39068	YBR031w	RPL2A	1243	73	28	0.65	2.60714
epl1_19	ribosomal protein L4.e.B_ cytosolic	39038	YDR012w	RPL2B	1260	73	28	0.65	2.60714
epl1_19	alcohol dehydrogenase (EC 1.1.1.1) 1	36826	YOL086c	ADH1 ADE1 ADC1 MIPS:YOL086c	693	23	16	0.44	1.4375
epl1_19	3-isopropylmalate dehydrogenase homolog YIL094c	40044	YIL094c	LYS12	587	17	15	0.38	1.13333
epl1_19	Golgi vesicle protein of 36 kDa	36647	YIL041w		663	16	15	0.43	1.06667
epl1_19	protein kinase MCK1 (EC 2.7.1.-)	43108	YNL307c	MCK1 YPK1	575	16	13	0.32	1.23077
epl1_19	ketol-acid reductoisomerase (EC 1.1.1.86) ILV5	44341	YLR355c	ILV5	570	14	13	0.33	1.07692
epl1_19	TIF34 protein	38731	YMR146c	TIF34	555	14	12	0.34	1.16667
epl1_19	fructose-bisphosphate aldolase (EC 4.1.2.13) II	39596	YKL060c	FBA1	496	18	11	0.29	1.63636
epl1_19	DNA-directed RNA polymerase (EC 2.7.7.6) 40K chain	37663	YPR110c	RPC40 RPC5	322	9	8	0.25	1.125
epl1_19	replication factor C chain RFC5	39916	YBR087w	RFC5	306	8	8	0.24	1
epl1_19	microtubule-binding protein	38398	YGR113W		272	8	7	0.2	1.14286
epl1_19	Nuclear pore protein	40497	YER107c	GLE2	269	7	7	0.2	1
epl1_19	farnesyl-pyrophosphate synthetase	40458	YJL167w	ERG20 FPP1	339	7	6	0.2	1.16667
epl1_19	Endocytosis 3	40272	YNL084c	END3	235	6	6	0.17	1
epl1_19	RNA cyclase-like 1	40145	YOL010w	RCL1	156	5	5	0.11	1
epl1_19	Phosphatidylinositol transfer protein	40688	YNL231c	PDR16	159	5	5	0.16	1
epl1_19	Protein required for ribosomal RNA processing	40769	YER127w	LCP5	228	5	5	0.13	1
epl1_19	replication factor C chain RFC3 [validated]	38180	YNL290w	RFC3	247	5	5	0.16	1
epl1_19	ADP-ribosylation factor	54460	YDR524c	AGE1	113	5	4	0.06	1.25
epl1_19	hypothetical protein YJR083c	35499	YJR083c	acf4	162	5	4	0.16	1.25
epl1_19	aspartate-semialdehyde dehydrogenase (EC 1.2.1.11) [validated]	39519	YDR158w	HOM2	146	3	3	0.09	1
epl1_20	glyceraldehyde-3-phosphate dehydrogenase (phosphorylating) (EC 1.2.1.12) 3 - yeast (Saccharomyces c	35724	YGR192c	TDH3 GPD3	1283	81	28	0.68	2.89286
epl1_20	replication factor C chain RFC4 [validated]	36126	YOL094c	RFC4	886	26	20	0.6	1.3
epl1_20	NuA4 subunit	32066	YHR090c	YNG2	733	38	17	0.46	2.23529
epl1_20	clathrin light chain	26516	YGR167w	CLC1 SCD4	442	14	12	0.47	1.16667
epl1_20	component of the 80S U3 snoRNA complex	24371	YOR078w	BUD21	346	10	9	0.43	1.11111
epl1_20	1-Acyl dihydroxyacetone phosphate reductase	32793	YIL124w	AYR1	212	6	6	0.2	1
epl1_20	REP2 protein plasmid	33175			138	5	4	0.11	1.25
epl1_20	heat shock protein SIS1	37567	YNL007c	SIS1	181	5	4	0.14	1.25
epl1_21	glyceraldehyde-3-phosphate dehydrogenase (phosphorylating) (EC 1.2.1.12) 2 - yeast (Saccharomyces c	35824	YJR009c	TDH2 GPD2	982	37	23	0.58	1.6087
epl1_21	NuA4 subunit	32066	YHR090c	YNG2	936	68	20	0.51	3.4
epl1_21	prohibitin PHB2	34886	YGR231c	PHB2	482	17	12	0.37	1.41667
epl1_21	hypothetical protein YDR429c	30483	YDR429c	TIF35	361	10	10	0.34	1
epl1_21	translation initiation factor eIF-2 beta chain	31555	YPL237w	SUI3	365	9	9	0.31	1
epl1_21	casein kinase II (EC 2.7.1.-) alpha' chain	39378	YOR061w	CKA2	239	7	7	0.17	1
epl1_21	probable membrane protein YOL077c	33556	YOL077c	BRX1	189	6	6	0.25	1
epl1_21	component of TOR signaling complexes	34013	YNL006w	LST8	138	4	4	0.14	1
epl1_22	ribosomal protein L5.e_ cytosolic	33694	YPL131w	RPL1	598	33	16	0.4	2.0625
epl1_22	BMH2 protein	31042	YDR099w	BMH2 SCD3	686	21	16	0.49	1.3125
epl1_22	NuA4 subunit	32066	YHR090c	YNG2	636	29	15	0.43	1.93333
epl1_22	acidic ribosomal protein P0.e_ cytosolic	33696	YLR340w	RPL10E RPA0 L10E YSCA0	597	37	14	0.34	2.64286
epl1_22	Inorganic pyrophosphatase (EC 3.6.1.1) (Pyrophosphate phospho- hydrolase) (PPase).- Saccharomyces c	32165	YBR011C	IPP1	517	17	13	0.5	1.30769
epl1_22	hypothetical protein YDR130c	33165	YDR130c	FIN1	256	8	8	0.27	1
epl1_22	signal recognition particle chain SEC65	31150	YML105c	SEC65	148	8	6	0.19	1.33333
epl1_22	pyruvate dehydrogenase (lipoamide) (EC 1.2.4.1) beta chain precursor - yeast (Saccharomyces cerevis	40029	YBR221c	PDB1	224	8	6	0.17	1.33333
epl1_22	Ribosome production factor 1	35100	YHR088w	RPF1	191	7	6	0.19	1.16667
epl1_22	phosphoprotein phosphatase (EC 3.1.3.16) 1 catalytic chain	35884	YER133w	GLC7 DIS2S1	207	7	5	0.17	1.4
epl1_22	26S proteasome regulatory particle chain RPN11	34376	YFR004w	RPN11 MPR1	101	4	4	0.11	1
epl1_22	proteasome endopeptidase complex (EC 3.4.25.1) chain YC1	31517	YOR362c	PRE10 PRS1	122	4	4	0.14	1
epl1_22	protein N-acetyltransferase (EC 2.3.1.-) chain ARD1	27586	YHR013c	ARD1	94	5	3	0.12	1.66667
epl1_22	acetolactate synthase (EC 4.1.3.18) regulatory chain	33983	YCL009c	ILV6	84	3	3	0.11	1
epl1_22	cytochrome-b5 reductase (EC 1.6.2.2)_ mitochondrial outer membrane form - yeast (Saccharomyces cere	34116	YKL150w	MCR1	94	3	3	0.09	1
epl1_22	Protein with similarity to rat methylglycine transferase	30723	YCR047c	BUD23	115	3	3	0.13	1
epl1_23	ribosomal protein S3.e_ cytosolic	26486	YNL178w	RPS3 YS3 RP13 SUF14	1017	60	24	0.72	2.5
epl1_23	H+-transporting two-sector ATPase (EC 3.6.3.14) gamma chain precursor - yeast (Saccharomyces cerevi	34329	YBR039w	ATP3	819	29	16	0.45	1.8125
epl1_23	actin-capping protein alpha chain	30680	YKL007w	CAP1	383	13	10	0.33	1.3
epl1_23	ribosomal protein S1.e.A_ cytosolic	28007	YGR214w	YST1 NAB1 MIPS:YGR214w	479	31	9	0.47	3.44444
epl1_23	Subunit of RNase P and RNase MRP ribonucleoprotein particles	32204	YHR062c	RPP1	325	10	9	0.32	1.11111
epl1_23	hypothetical protein YDL139c	28586	YDL139c	SCM3	263	9	7	0.28	1.28571
epl1_23	ribosomal protein of the 40S ribosomal subunit	34784	YMR116c	BEL1	293	8	6	0.16	1.33333
epl1_23	translation elongation factor eEF-1 beta chain	22613	YAL003w	EFB1 TEF5	215	6	5	0.25	1.2
epl1_23	protein kinase (EC 2.7.1.37) cdc28	34040	YBR160w	CDC28	166	5	5	0.16	1
epl1_23	hypothetical protein YJR056c	27345	YJR056c		187	5	5	0.18	1
epl1_23	ADP_ATP carrier protein AAC2 precursor	34404	YBL030c	PET9 AAC2	203	5	5	0.16	1
epl1_23	nuclear pore complex	26885	YER002w	nop16	112	4	3	0.14	1.33333
epl1_23	glucan 1_3-beta-glucosidase (EC 3.2.1.58)	34097	YGR282c	BGL2	103	3	3	0.08	1
epl1_23	prohibitin PHB1	31408	YGR132c	PHB1	109	3	3	0.11	1
epl1_24	NuA4 subunit	31625	YEL018w	eaf5	1292	87	30	0.78	2.9
epl1_24	NuA4 subunit	25965	YNL107w	YAF9	993	70	24	0.75	2.91667
epl1_24	ribosomal protein L8.e_ cytosolic	27392	YFR031c-a YIL018w	RPL5B	968	49	22	0.74	2.22727
epl1_24	ribosomal protein S6.e_ cytosolic	26980	YBR181c YPL090c	RPS10A RPS101	1018	48	22	0.62	2.18182
epl1_24	Protein involved in pre-rRNA processing and ribosome assembly	32874	YOL080c	REX4	237	8	7	0.23	1.14286
epl1_24	ribosomal protein L7a.e.A_ cytosolic	28107	YHL033c	RPL4A	243	7	6	0.22	1.16667
epl1_24	member of the mitochondrial carrier family	34163	YMR241w	YHM2	188	6	6	0.15	1
epl1_24	ribosomal protein YmL13 precursor_ mitochondrial	31506	YKR006c	MRPL13	242	6	5	0.22	1.2
epl1_24	GTP-binding protein RSR1	30372	YGR152c	RSR1 BUD1	120	5	5	0.15	1
epl1_24	hypothetical protein YKL009w	27041	YKL009w	MRT4	206	5	5	0.21	1
epl1_24	cytochrome-b5 reductase (EC 1.6.2.2)	36176	YIL043c	CBR1 CBR5	102	4	4	0.11	1
epl1_25	ribosomal protein S0.e.B_ cytosolic	28795	YML063w	RP10B PLC2 MFT1 MIPS:YML063w	1385	133	32	0.77	4.15625
epl1_25	ribosomal protein S0.e.A_ cytosolic	28726	YLR441c	RP10A PLC1	1421	125	32	0.77	3.90625
epl1_25	ribosomal protein L7a.e.B_ cytosolic	28094	YLL045c	RPL4B	1266	71	29	0.72	2.44828
epl1_25	ribosomal protein S4.e_ cytosolic	29392	YHR203c YJR145c	RPS7B RPS7A	1246	79	28	0.62	2.82143
epl1_25	ribosomal protein S2.e_ cytosolic	27433	YGL123w	SUP44 RPS4	434	14	12	0.38	1.16667
epl1_25	electron transfer flavoprotein beta chain	28741	YGR207c	ETF-beta	384	12	12	0.41	1
epl1_25	hypothetical protein YGL061c	27456	YGL061c	DUO1	245	8	7	0.29	1.14286
epl1_25	NIP29 protein	29263	YPL124w	NIP29	169	6	6	0.18	1
epl1_25	porin	30410	YNL055c YNL1624	POR1 OMP2 VDAC MIPS:YNL1624	187	5	4	0.18	1.25
epl1_25	ATP10 protein_ mitochondrial	32074	YLR393w	ATP10	132	4	4	0.15	1
epl1_25	hypothetical protein YLR290c	31505	YLR290c		150	4	4	0.14	1
epl1_25	Protein of the hydrophilin family	25201	YDL213c	FYV14	139	3	3	0.18	1
epl1_25	ribosomal protein L24 homolog YLR009w	23960	YLR009w		79	2	2	0.11	1
epl1_25	ribosomal protein L17_ mitochondrial	26928	YJL063c	MRPL8	96	2	2	0.1	1
epl1_26	RVS161 protein	30232	YCR009c	RVS161	824	43	23	0.68	1.86957
epl1_26	H+-exporting ATPase (EC 3.6.3.6) 26K chain_ vacuolar [validated]	26455	YOR332w	VMA4 VAT5	796	29	17	0.58	1.70588
epl1_26	phosphoglycerate mutase (EC 5.4.2.1)	27592	YKL152c	GPM1	696	26	16	0.51	1.625
epl1_26	Yeast RNA annealing protein 1	24940	YDR381W	yra1	572	24	16	0.55	1.5
epl1_26	ribosomal protein S5.e_ cytosolic	25023	YJR123w	RPS5	748	62	14	0.45	4.42857
epl1_26	translation initiation factor eIF-4E	24239	YOL139c	CDC33 TIF45 EIF4E	576	25	14	0.59	1.78571
epl1_26	Protein involved in ribosome biogenesis	24055	YGR081c	slx9	407	12	11	0.48	1.09091
epl1_26	phosphomannomutase (EC 5.4.2.8)	29045	YFL045c	SEC53	194	9	7	0.25	1.28571
epl1_26	GTP-binding protein GSP1	24795	YLR293c	GSP1 CNR1 CST17	233	8	7	0.24	1.14286
epl1_26	GTP-binding protein GSP2	24975	YOR185c	GSP2 CNR2	233	8	7	0.24	1.14286
epl1_26	ribosomal protein S1.e.B_ cytosolic	27945	YLR048w	NAB1B YST2	174	5	5	0.22	1
epl1_26	hypothetical protein YER182w	27681	YER182w		177	5	5	0.21	1
epl1_26	hypothetical protein YBR071w	23534	YBR071w		212	5	5	0.32	1
epl1_26	exocytic t-SNARE component	23336	YNR049c	MSO1	133	4	4	0.19	1
epl1_26	VTI1 protein	24653	YMR197c	VTI1	104	3	3	0.17	1
epl1_26	NADP+-dependent L-allo-threonine dehydrogenase	29140	YMR226c		131	3	3	0.14	1
epl1_26	maintenance of mitochondrial DNA	26878	YDR296w	MHR1	97	2	2	0.1	1
epl1_27	ribosomal protein L7.e.A_ cytosolic	27621	YGL076c	RPL6A YL8A	928	47	23	0.69	2.04348
epl1_27	triose-phosphate isomerase (EC 5.3.1.1)	26779	YDR050c	TPI1	600	19	12	0.49	1.58333
epl1_27	ribosomal protein L15.e.A_ cytosolic [validated]	24407	YLR029c	RPL13A YL10A	428	16	11	0.41	1.45455
epl1_27	ribosomal protein S8.e_ cytosolic	22476	YBL072c YER102w	RPS8A	414	14	9	0.47	1.55556
epl1_27	ribosomal protein L13.e.A_ cytosolic	22540	YDL082w	RPL13A	301	9	8	0.32	1.125
epl1_27	GTP-binding protein SEC4	23491	YFL005w	SEC4	286	8	7	0.37	1.14286
epl1_27	adenylate kinase (EC 2.7.4.3) [validated]	24239	YDR226w	ADK1 AKY1 MIPS:YDR226w	207	7	7	0.31	1
epl1_27	hypothetical protein YIR038c	26778	YIR038c	GTT1	81	3	3	0.11	1
epl1_27	Member of the dephospho-CoA kinase family	27322	YDR196c		86	3	3	0.11	1
epl1_27	uracil phosphoribosyltransferase (EC 2.4.2.9) FUR1	28730	YHR128w	FUR1	101	3	3	0.1	1
epl1_28	ribosomal protein L10.e_ cytosolic	25345	YLR075w	GRC5 QSR1	706	43	21	0.57	2.04762
epl1_28	ribosomal protein L13.e.B_ cytosolic	22511	YMR142c	RPL13B	709	48	18	0.66	2.66667
epl1_28	ribosomal protein L7.e.B_ cytosolic	27679	YPL198w	RPL6B YL8B	600	19	16	0.57	1.1875
epl1_28	ribosomal protein L10a.e_ cytosolic	24470	YGL135w YPL220w	SSM1 SSM1ASSM2 SSM1B	496	19	14	0.45	1.35714
epl1_28	probable ribosomal protein S7_ mitochondrial	27799	YJR113c	RSM7	393	10	10	0.38	1
epl1_28	Protein involved in transport of the 60S ribosomal subunit	23877	YAL059W	ECM1	448	11	9	0.34	1.22222
epl1_28	IgE-dependent histamine-releasing factor homolog	18729	YKL056c		263	10	8	0.26	1.25
epl1_28	ribosomal protein L9.e.A_ cytosolic	21556	YGL147c	RPL9A YL9A YL11 RP25 MIPS:YGL147c	286	8	8	0.3	1
epl1_28	TAF25 protein	23005	YDR167w	TAF23 TAF25	305	9	7	0.33	1.28571
epl1_28	RHR2 protein	30420	YIL053w	RHR2	301	7	7	0.26	1
epl1_28	RPD3-L	23012	YMR263w	SAP30	77	2	2	0.11	1
epl1_29	ribosomal protein S7.e.B_ cytosolic	21621	YNL096c	RPS7B	1336	102	30	0.87	3.4
epl1_29	ribosomal protein S7.e.A_ cytosolic	21609	YOR096w	RPS30	1244	119	29	0.87	4.10345
epl1_29	ribosomal protein L19.e_ cytosolic	21691	YBL027w YBR084c-a	RPL19A YL14A MIPS:YBL027wRPL19B YL14B MIPS:YBR084c-a	777	46	16	0.47	2.875
epl1_29	hypothetical protein YDL053c	19869	YDL053c		595	22	10	0.56	2.2
epl1_29	ribosomal protein S9.e.B_ cytosolic	22285	YBR189w	SUP46	245	6	6	0.3	1
epl1_29	ribosomal protein L9.e.B_ cytosolic	21644	YNL067w	RPL9B YL9B	195	8	5	0.25	1.6
epl1_29	ribosomal protein L16.e.A_ cytosolic	22187	YIL133c	RPL13 RP22	220	5	5	0.21	1
epl1_29	thiol-specific antioxidant	21576	YML028w	TSA1	161	3	3	0.22	1
epl1_29	cell division control protein SLY2 homolog YKL196c	22692	YKL196c	YKT6	62	2	2	0.1	1
epl1_29	GTP-binding protein YPT1	23200	YFL038c	YPT1 YP2	74	2	2	0.1	1
epl1_29	Protein of the nuclear pore complex	21558	YMR255w	GFD1	81	2	2	0.12	1
epl1_30	ribosomal protein L6.e.B_ cytosolic	19974	YLR448w	RPL16B YL16B	762	32	19	0.76	1.68421
epl1_30	ribosomal protein L6.e.A_ cytosolic	19949	YML073c	YL16A	739	30	18	0.71	1.66667
epl1_30	ribosomal protein L18.e_ cytosolic	20551	YNL301c YOL120c	RP28A	522	36	15	0.46	2.4
epl1_30	H+-transporting two-sector ATPase (EC 3.6.3.14) chain d	19797	YKL016c	ATP7	583	23	15	0.7	1.53333
epl1_30	ribosomal protein L17.e.B_ cytosolic	20539	YJL177w	RPL17B	393	11	9	0.47	1.22222
epl1_30	ribosomal protein L16.e.B_ cytosolic	22235	YNL069c	RP23	333	10	8	0.31	1.25
epl1_30	GTP-binding protein SAR1	21437	YPL218w	SAR1	207	6	4	0.23	1.5
epl1_30	transforming protein RHO1	23138	YPR165w	RHO1	98	2	2	0.08	1
epl1_30	Coupling of ubiquitin conjugation to ER degradation 1	22749	YMR264w	CUE1	126	2	2	0.18	1
epl1_31	ribosomal protein L17.e.A_ cytosolic	20537	YKL180w	RPL17	1004	49	20	0.77	2.45
epl1_31	hypothetical protein YJL122w	19275	YJL122w		419	11	9	0.46	1.22222
epl1_31	probable ribosomal protein YHR148w	21872	YHR148w	IMP3	285	9	8	0.36	1.125
epl1_31	ribosomal protein L18a.e.c15_ cytosolic	20700	YOR312c	RPL18A1 RPL18B	201	9	6	0.31	1.5
epl1_31	Endoplasmic reticulum vesicle protein of 25 kDa	24092	YML012w	ERV25	156	5	5	0.19	1
epl1_31	ribosomal protein YmL20 precursor_ mitochondrial	22378	YKR085c	MRPL20	130	5	4	0.15	1.25
epl1_31	Membrane protein involved in inorganic phosphate transport	21123	YBR106w	PHO88	80	3	3	0.15	1
epl1_32	ribosomal protein L18a.e.c13_ cytosolic	21290	YMR242c	RPL20A RPL18A	904	48	25	0.84	1.92
epl1_32	ADP-ribosylation factor 1	20516	YDL192w	ARF1 ARF2	425	13	9	0.51	1.44444
epl1_32	Nucleolar protein required in association with H/ACA snoRNAs	18858	YDL208w	NHP2	215	10	4	0.26	2.5
epl1_32	hypothetical protein YOR252w	16639	YOR252w		135	5	4	0.26	1.25
epl1_32	TATA binding protein-associated factor 13	19121	YML098w	TAF19 FUN81	163	5	4	0.17	1.25
epl1_32	translation initiation factor eIF-1A	17424	YMR260c	TIF11	116	3	3	0.13	1
epl1_32	Membrane protein required for ER to Golgi transport	24258	YBL102w	SFT2	90	3	2	0.1	1.5
epl1_32	Putative nuclear pore protein	18506	YLR074c	BUD20	91	3	2	0.13	1.5
epl1_32	ADP-ribosylation factor 3	20683	YOR094w	ARF3	111	3	2	0.17	1.5
epl1_32	Component of the ARP2/3 actin-organizing complex	19903	YKL013c	ARC19	114	2	2	0.14	1
epl1_33	ribosomal protein L21.e.A_ cytosolic	18231	YBR191w	URP1	640	46	17	0.68	2.70588
epl1_33	ribosomal protein L21.e.B_ cytosolic	18263	YPL079w	RPL21B	628	43	17	0.68	2.52941
epl1_33	ribosomal protein L24.e.A_ cytosolic	17603	YGL031c	RPL30A	534	26	12	0.55	2.16667
epl1_33	Alpha subunit of NC2 (Dr1/Drap1) regulator of class II transcription	15507	YER159c	BUR6	296	7	7	0.29	1
epl1_33	ADP-ribosylation factor 2	20645	YDL137w	ARF2	210	4	4	0.22	1
epl1_33	Protein of the mitochondrial small ribosomal subunit	17459	YMR158w		96	3	3	0.29	1
epl1_34	ribosomal protein L24.e.B_ cytosolic	17537	YGR148c	RPL30B	597	31	17	0.6	1.82353
epl1_34	ribosomal protein L11.e.B_ cytosolic	19737	YGR085c	RPL16A RP39A	542	25	14	0.47	1.78571
epl1_34	ribosomal protein L11.e.A_ cytosolic	19707	YPR102c	RPL11A RPL16A RP39A	544	25	14	0.47	1.78571
epl1_34	ribosomal protein S11.e_ cytosolic	17738	YBR048w YDR025w	RPS18B	406	21	13	0.54	1.61538
epl1_34	nucleic acid-binding protein YCR087c-a	17727	YCR087c-a	MIPS:YCR087c-a	81	3	3	0.2	1
epl1_34	Component of the 19S regulatory cap of the 26S proteasome	17891	YLR421c	RPN13	145	3	3	0.21	1
epl1_34	translation initiation factor eIF-5A.1 [validated]	17103	YEL034w	HYP2 TIF51A	73	2	2	0.19	1
epl1_34	ribosomal protein L12.e_ cytosolic	17812	YDR418w YEL054c	RPL15B RPL15A	87	2	2	0.14	1
epl1_34	HIT1 protein	18364	YJR055w	HIT1	96	2	2	0.15	1
epl1_35	ribosomal protein S13.e_ cytosolic	17018	YDR064w	RPS13C	579	35	14	0.74	2.5
epl1_35	ribosomal protein L27a.e_ cytosolic	16711	YGL103w	CYH2 RPL29	547	34	14	0.63	2.42857
epl1_35	cofilin	15891	YLL050c	COF1	133	2	2	0.18	1
epl1_36	ribosomal protein S17.e.A_ cytosolic	15779	YML024w	RPS17A RP51A	689	47	15	0.73	3.13333
epl1_36	ribosomal protein S17.e.B_ cytosolic	15794	YDR447c	RP51B	689	47	15	0.73	3.13333
epl1_36	ribosomal protein S24.e_ cytosolic	15319	YER074w YIL069c	RPS24EA	612	26	15	0.65	1.73333
epl1_36	ribosomal protein S18.e_ cytosolic	17027	YDR450w YML026c	RPS18EB	525	23	13	0.63	1.76923
epl1_36	ribosomal protein L23a.e_ cytosolic	15748	YOL127w	RPL25 YL25	458	12	10	0.64	1.2
epl1_36	ribosomal protein L27.e.A_ cytosolic	15522	YHR010w	RPL27	337	15	9	0.59	1.66667
epl1_36	ribosomal protein S15.e_ cytosolic	15992	YOL040c	RPS21	325	18	8	0.5	2.25
epl1_36	ribosomal protein S26.e.B_ cytosolic	13438	YER131w	RPS26b	258	24	7	0.46	3.42857
epl1_36	ribosomal protein S12.e_ cytosolic	15462	YOR369c	RPS12	286	9	6	0.33	1.5
epl1_36	peptidylprolyl isomerase (EC 5.2.1.8)_ cytosolic	17380	YDR155c	CPH1	288	7	6	0.41	1.16667
epl1_36	ribosomal protein L34.e.B_ cytosolic	13633	YIL052c	RPL34B	163	6	6	0.34	1
epl1_37	60S ribosomal protein L26-B (YL33).- Saccharomyces cerevisiae (Baker's yeast).	14095			818	47	22	0.84	2.13636
epl1_37	ribosomal protein S19.e.A_ cytosolic	15907	YOL121c	RPS16B RP55A	817	48	19	0.86	2.52632
epl1_37	ribosomal protein L32.e_ cytosolic	14762	YBL092w	RPL32	459	21	15	0.71	1.4
epl1_37	ribosomal protein L14.e.B_ cytosolic	15144	YHL001w	RPL14B	375	17	9	0.35	1.88889
epl1_37	ribosomal protein L14.e.A_ cytosolic	15158	YKL006w	RPL14A	375	17	9	0.35	1.88889
epl1_37	ribosomal protein S16.e_ cytosolic	15838	YDL083c YMR143w	RPS16B	388	14	9	0.56	1.55556
epl1_37	ribosomal protein S26.e.A_ cytosolic	13496	YGL189c	RPS26A	208	13	6	0.44	2.16667
epl1_37	histone H2B.1	14244	YDR224c	HTB1	183	14	5	0.36	2.8
epl1_37	hypothetical protein YNL208w	21951	YNL208w		188	4	3	0.19	1.33333
epl1_37	glutaredoxin	15851	YDR513w	TTR1 GRX2	105	3	3	0.23	1
epl1_37	probable membrane protein YIL065c	17722	YIL065c	FIS1	111	3	3	0.2	1
epl1_38	ribosomal protein L31.e.B_ cytosolic	12959	YLR406c	RPL31B RPL34B	713	81	15	0.85	5.4
epl1_38	ribosomal protein L35.e_ cytosolic	13901	YDL136w YDL191w	SOS1	493	18	13	0.49	1.38462
epl1_38	NuA4 subunit	12887	YJR082c	eaf6	561	37	12	0.89	3.08333
epl1_38	ribosomal protein S14.e.B_ cytosolic	14641	YJL191w	CRY2	722	32	12	0.73	2.66667
epl1_38	ribosomal protein L23.e_ cytosolic	14464	YBL087c YER117w	RPL17A	264	18	7	0.34	2.57143
epl1_38	hypothetical protein YDR493w	13918	YDR493w		232	6	6	0.36	1
epl1_38	ribosomal protein L22.e.A_ cytosolic	13685	YLR061w	RPL22A	282	11	5	0.69	2.2
epl1_38	histone H2A.1	13981	YDR225w	HTA1 H2A1	217	8	5	0.4	1.6
epl1_38	histone H3	15347	YBR010w YNL031c	HHT1 H3I	96	5	4	0.17	1.25
epl1_38	histone H2A.HTA3	14274	YOL012c	HTA3	165	5	4	0.28	1.25
epl1_38	phosphoprotein phosphatase regulatory chain	19627	YKL190w	CNB1 YCN2	127	4	4	0.37	1
epl1_39	ribosomal protein L31.e.A_ cytosolic	12945	YDL075w	RPL43A RPL34 MIPS:YDL075w	544	32	13	0.78	2.46154
epl1_39	Myosin light chain 1	16434	YGL106w	MLC1	420	16	12	0.57	1.33333
epl1_39	ribosomal protein L37.e.A_ cytosolic	9844	YLR185w	RPL35A RPL43	257	19	8	0.4	2.375
epl1_39	ribosomal protein S15a.e.c10_ cytosolic	14617	YJL190c	RPS24A	315	12	8	0.53	1.5
epl1_39	ribosomal protein S25.e.A precursor_ cytosolic	12032	YGR027c	RPS31A	364	12	8	0.46	1.5
epl1_39	60S ribosomal protein L36-B (L39B) (YL39).- Saccharomyces cerevisiae (Baker's yeast).	10997			235	6	6	0.35	1
epl1_39	RIM1 protein precursor	15377	YCR028c-a	RIM1 RIM1	241	5	4	0.34	1.25
epl1_39	ribosomal protein YmL28 precursor_ mitochondrial	17331	YDR462w	MRPL28 MRPL28	187	4	4	0.28	1
epl1_39	subunit of alternate RFC complex	15159	YHR191c	CTF8	100	3	2	0.15	1.5
epl1_40	Rps25Ap (Fragment).- Saccharomyces cerevisiae (Baker's yeast).	11669			572	43	14	0.73	3.07143
epl1_40	ribosomal protein L36.e.B_ cytosolic	11128		RPL36B RPL39B	465	27	14	0.68	1.92857
epl1_40	ribosomal protein L35a.e.c16_ cytosolic	12147	YPL143w	RPL37A	298	15	9	0.51	1.66667
epl1_40	histone H4	11361	YBR009c YNL030w	HHF1	404	13	9	0.62	1.44444
epl1_40	acidic ribosomal protein P2.e.A_ cytosolic	10739	YOL039w	RPLA2 RPA2	383	10	6	0.81	1.66667
epl1_40	acidic ribosomal protein P2.e.B_ cytosolic	11043	YDR382w	RPL45 RPLA4	385	8	6	0.66	1.33333
epl1_40	Protein of the mitochondrial ribosomal large subunit	13673	YCR071c	IMG2	215	7	6	0.4	1.16667
epl1_40	ribosomal protein L37a.e_ cytosolic	10084	YJR094w-a YPR043w		169	5	3	0.29	1.66667
epl1_41	ribosomal protein L30.e_ cytosolic	11408	YGL030w	RPL32	449	9	8	0.62	1.125
epl1_41	ribosomal protein S30.e_ cytosolic	7114	YLR287c-a YOR182c	RPS30B	214	15	6	0.55	2.5
epl1_41	ribosomal protein S10.e.A_ cytosolic	12732	YOR293w	RPS10A	175	6	5	0.36	1.2
epl1_41	chaperonin CPN10	11365	YOR020c	HSP10 CPN10	158	4	4	0.41	1
epl1_41	ribosomal protein L36.e.A_ cytosolic	11117	YMR194w	RPL36A	95	3	3	0.29	1
epl1_41	SSS1 protein	8938	YDR086c	SSS1	68	2	2	0.22	1
epl1_42	ribosomal protein L38.e_ cytosolic	8821	YLR325c	RPL38	314	12	8	0.65	1.5
epl1_42	thioredoxin I	11197	YGR209c	TRX2 TR-I	284	7	7	0.67	1
epl1_42	ribosomal protein L39.e_ cytosolic	6338	YJL189w	RPL46	99	6	3	0.37	2
epl1_42	protein YDR322c-a	10869	YDR322c-a	TIM11	120	3	3	0.25	1
epl1_42	ribosomal protein S21.e.A_ cytosolic	9740	YKR057w	RPS25	81	4	2	0.22	2
	Pho23 (YNL097c)-TAP IP
	Complete lane analysis
SAMPLE	IDENTIFICATION	MASS	ORF	OTHER GENE NAMES	SCORE	MATCHES	PEP_UNIQ	SEQ_COV	A-index
sc_pho23_03	pyrimidine synthesis protein URA2	244972	YJL130c	URA2	77	2	2	0.01	1
sc_pho23_04	regulatory protein SIN3	174731	YOL004w	SIN3 SDI1 UME4 RPD1	3935	782	78	0.52	10.0256
sc_pho23_05	Component of Set3p complex	138419	YCR033w	snt1	47	1	1	0.01	1
sc_pho23_06	probable serine/threonine-specific protein kinase (EC 2.7.1.-) YBR059c - yeast (Saccharomyces cerev	123913	YBR059c	AKL1	241	6	5	0.06	1.2
sc_pho23_06	Calgranulin	4197			83	2	2	0.77	1
sc_pho23_07	Protein of unknown function	126060	YML117w	nab6	1017	25	19	0.21	1.31579
sc_pho23_08	Global transcriptional regulator	91069	YDR207c	UME6 NIM2 CAR80 CARGR1	1380	69	29	0.45	2.37931
sc_pho23_08	Protein of unknown function	92643	YGR130c		871	23	22	0.29	1.04545
sc_pho23_08	Zinc-finger transcription factor	121114	YGL013C	PDR1	697	21	18	0.19	1.16667
sc_pho23_08	Protein that when overproduced can suppress the hyperstable microtubule	120300	YJR091c	JSN1	589	13	13	0.14	1
sc_pho23_08	cell division control protein CDC39	94346	YIL038c	NOT3 CDC39	288	9	8	0.13	1.125
sc_pho23_08	Protein of unknown function	105849	YMR124w		366	8	8	0.13	1
sc_pho23_08	transcription factor SWI3	92870	YJL176c	SWI3 TYE2	231	7	7	0.11	1
sc_pho23_08	PUmilio and Fbf proteins 2	119435	YPR042c	PUF2	219	7	6	0.07	1.16667
sc_pho23_08	Suppressor of clathrin deficiency 5	97246	YOR329c	SCD5 FTB1	223	6	5	0.08	1.2
sc_pho23_09	Protein of unknown function	93288	YMR031c		1185	38	26	0.34	1.46154
sc_pho23_09	ubiquitin-specific proteinase	101854	YER151c	UBP3	634	19	14	0.23	1.35714
sc_pho23_09	Sterile 5, a pheromone pathway scaffolding protein	102664	YDR103w	STE5	209	6	5	0.07	1.2
sc_pho23_09	Bypass of C kinase 2	93680	YER167w	BCK2	75	2	2	0.03	1
sc_pho23_10	PUmilio and Fbf proteins 3	98007	YLL013c	PUF3	742	30	20	0.29	1.5
sc_pho23_10	nucleoskeletal-like protein	86464	YJL041w	NSP1	417	11	11	0.17	1
sc_pho23_10	DNA damage-responsive repressor of PHR1	99419	YDR096w	GIS1	224	8	7	0.08	1.14286
sc_pho23_10	Protein containing four WD domain G-beta repeats	94196	YMR102c		90	3	3	0.04	1
sc_pho23_11	Protein that interacts with Poly(A)-binding protein Pab1p	78732	YGR178c	PBP1	877	28	19	0.35	1.47368
sc_pho23_11	Multicopy suppressor of snf 2	77813	YMR037c	MSN2	237	10	7	0.12	1.42857
sc_pho23_11	EST1-like bcy1 suppressor	99936	YDR206w	EBS1	375	7	7	0.1	1
sc_pho23_11	Glutamine metabolism 3, GATA-type zinc finger transcription factor	79334	YER040w	GLN3	126	3	3	0.05	1
sc_pho23_11	Protein required for expression of glycolytic genes	94260	YPL075w	GCR1	130	3	3	0.05	1
sc_pho23_11	SET domain-containing 3, component of the Set3p complex	85427	YKR029c	SET3	186	3	3	0.05	1
sc_pho23_11	Nuclear pore 2	77955	YLR335W	nup2	91	2	2	0.05	1
sc_pho23_12	Protein that physically links the SAGA complex to the Ssn6p-Tup1p repressor complex	57018	YPL181w	CTI6	1437	208	30	0.63	6.93333
sc_pho23_12	Disruptor of telomeric silencing 6, functions in telomere silencing	73004	YER088c	DOT6	1033	45	21	0.41	2.14286
sc_pho23_12	Karyopherin 95	94716	YLR347c	KAP95	255	8	5	0.09	1.6
sc_pho23_12	Protein of unknown function	87045	YBR172c	SMY2	93	2	2	0.04	1
sc_pho23_13	heat shock protein	77318	YPL106c	SSE1 MSI3	425	12	10	0.17	1.2
sc_pho23_14	Protein that inhibits <*cap*>-dependent translation	69719	YKL204w	EAP1	753	17	13	0.32	1.30769
sc_pho23_14	Asparagine-rich protein with one RNA recognition (RRM) domain	79250	YDL167c	NRP1 ARP1	344	11	9	0.21	1.22222
sc_pho23_14	DNA intrastrand crosslink recognition protein	67815	YKL032c	IXR1 ORD1	265	7	7	0.13	1
sc_pho23_14	Nucleolar G protein 1	74363	YPL093w	NOG1	179	8	5	0.09	1.6
sc_pho23_14	cell division control protein CDC27	85383	YBL084c	CDC27 SNB1	173	5	4	0.07	1.25
sc_pho23_14	GTPase-activating protein	73243	YOR070c	GYP1	145	4	4	0.08	1
sc_pho23_14	SaGa associated factor 73	72834	YGL066w	SGF73	68	2	2	0.03	1
sc_pho23_15	dnaK-type molecular chaperone SSA2	69427	YLL024c	SSA2	1889	137	37	0.66	3.7027
sc_pho23_15	Heat shock protein SSA1 (Heat shock protein YG100).- Saccharomyces cerevisiae (Baker's yeast).	69484	YAL005c	SSA1 YG100	1933	142	36	0.6	3.94444
sc_pho23_15	Transcriptional activator	65224	YIL036w	CST6	462	11	11	0.23	1
sc_pho23_15	dnaK-type molecular chaperone SSA3	70504	YBL075c	SSA3 HSP70	388	34	10	0.18	3.4
sc_pho23_15	Vht1p regulator 1, a transcription factor	71376	YIL056w	VHR1	244	9	8	0.18	1.125
sc_pho23_15	dnaK-type molecular chaperone SSC1 precursor_ mitochondrial	70585	YJR045c	SSC1 ENS1 MIPS:YJR045c	162	4	4	0.09	1
sc_pho23_16	dnaK-type molecular chaperone SSB2	66554	YNL209w	SSB2	1868	79	32	0.66	2.46875
sc_pho23_16	dnaK-type molecular chaperone SSB1	66561	YDL229w	SSB1 YG101	1805	79	31	0.63	2.54839
sc_pho23_16	TATA binding protein-associated factor 12	61036	YDR145w	TAF12 TAF61	448	16	11	0.26	1.45455
sc_pho23_16	Brefeldin A sensitivity 5	57639	YNR051c	BRE5	485	12	10	0.29	1.2
sc_pho23_16	ATP-dependent RNA helicase DED1	65512	YOR204w	DED1 SPP81	408	10	9	0.18	1.11111
sc_pho23_16	Nuclear pore 60	59004	YAR002w	NUP60 FUN17 MIPS:YAR002w	81	4	3	0.07	1.33333
sc_pho23_16	Component of the anaphase-promoting complex (APC)	79224	YOR249c	APC5	77	3	3	0.06	1
sc_pho23_16	Modulator of transcription 2, a zinc finger transcriptional repressor	65313	YER068w	MOT2 SIG1	100	2	2	0.04	1
sc_pho23_17	GATA-type transcription factor	65644	YKL185w	ASH1	1144	89	25	0.54	3.56
sc_pho23_17	Protein with Myb DNA-binding domain, localizes to the nucleus	59190	YBL054w		967	34	22	0.55	1.54545
sc_pho23_17	polyadenylate-binding protein	64304	YER165w	PAB1 MRNP	411	11	9	0.2	1.22222
sc_pho23_17	Component of the karyopherin docking complex	58757	YDL088c	ASM4	334	9	7	0.18	1.28571
sc_pho23_17	nuclear pore complex protein NUP145	145571	YGL092w	NUP145 RAT10	163	7	7	0.06	1
sc_pho23_17	adenylate cyclase-associated protein_ 70K	57486	YNL138w	SRV2 CAP1	194	5	4	0.09	1.25
sc_pho23_17	heat shock protein HSP60 precursor_ mitochondrial	60714	YLR259c	HSP60 MIF4	157	4	4	0.09	1
sc_pho23_17	GATA-type zinc finger transcription factor	60482	YJL110c	GZF3	74	3	3	0.06	1
sc_pho23_17	Member of the PSP1 C-terminal conserved region containing family	71221	YLR177w		89	2	2	0.04	1
sc_pho23_18	Regulator of phospholipid metabolism	48641	YAL013W	dep1	1122	374	22	0.39	17
sc_pho23_18	RNA-export mediator GLE1	62035	YDL207w	GLE1 BRR3 RSS1	117	3	3	0.07	1
sc_pho23_18	cell division control protein CDC23	73067	YHR166c	CDC23	79	3	2	0.04	1.5
sc_pho23_18	t-complex protein 1 homolog YJL008c	61623	YJL008c	CCT8	88	2	2	0.05	1
sc_pho23_19	RuvB-like helicase 1	50422	YDR190c	RVB1	413	9	9	0.25	1
sc_pho23_19	Sir4p-interacting factor 2, a component of the Set3p complex	59109	YBR103w	SIF2	230	5	5	0.13	1
sc_pho23_20	Protein required for wild-type cell cycle	51266	YBR095c	RXT2	1180	357	21	0.5	17
sc_pho23_20	H+-exporting ATPase (EC 3.6.3.6) chain B_ vacuolar	57713	YBR127c	VMA2 ATPsv VAT2	560	14	13	0.33	1.07692
sc_pho23_20	dihydrolipoamide S-acetyltransferase	51786	YNL071w	LAT1 PDA2 ODP2	92	3	3	0.05	1
sc_pho23_21	Negative regulator of meiosis	50990	YPL139c	UME1	1128	350	22	0.56	15.9091
sc_pho23_21	RuvB-like helicase 2	51580	YPL235w	RVB2	176	3	3	0.1	1
sc_pho23_22	transcription regulator RPD3	48872	YNL330c	RPD3 SDI2 SDS6	1574	495	29	0.72	17.069
sc_pho23_22	translation elongation factor eEF-1 alpha-A chain_ cytosolic	50001	YBR118w YPR080w	TEF2	196	8	6	0.17	1.33333
sc_pho23_23	ribosomal protein L3.e_ cytosolic	43730	YOR063w	TCM1	808	37	18	0.46	2.05556
sc_pho23_23	dnaJ protein homolog YDJ1	44643	YNL064c	YDJ1 MAS5	183	6	5	0.15	1.2
sc_pho23_23	SIN3 protein-binding protein STB1	50678	YNL309w	STB1	93	3	3	0.07	1
sc_pho23_23	methionine adenosyltransferase (EC 2.5.1.6) 1	41792	YLR180w	SAM1 ETH10	174	3	3	0.1	1
sc_pho23_24	Protein of unknown function	40742	YBL081w		77	2	2	0.05	1
sc_pho23_25	THE BAIT	37001	YNL097c	PHO23	851	314	14	0.44	22.4286
sc_pho23_26	ribosomal protein L4.e.B_ cytosolic	39038	YDR012w	RPL2B	808	65	14	0.51	4.64286
sc_pho23_26	ribosomal protein L4.e.A_ cytosolic	39068	YBR031w	RPL2A	809	63	14	0.51	4.5
sc_pho23_26	flavohemoglobin	44618	YGR234w	YHB1 YHB4 MIPS:YGR234w	398	8	8	0.29	1
sc_pho23_26	Protein of unknown function	35499	YJR083c	acf4	173	5	5	0.19	1
sc_pho23_26	DNA-directed RNA polymerase (EC 2.7.7.6) 40K chain	37663	YPR110c	RPC40 RPC5	175	4	4	0.15	1
sc_pho23_26	alcohol dehydrogenase (EC 1.1.1.1) 1	36826	YOL086c	ADH1 ADE1 ADC1	82	2	2	0.1	1
sc_pho23_27	Component of the Rpd3p-Sin3p histone deacetylase complex	37603	YIL084c	SDS3	1073	265	21	0.72	12.619
sc_pho23_27	Multicopy suppressor of leflunomide sensitivity 3	49180	YNL074c	YMK1	85	3	3	0.1	1
sc_pho23_27	GTPase-interacting component 1	35216	YHR061c	GIC1	95	3	3	0.13	1
sc_pho23_28	glyceraldehyde-3-phosphate dehydrogenase (phosphorylating) (EC 1.2.1.12) 3 - yeast (Saccharomyces c	35724	YGR192c	TDH3 GPD3	170	4	4	0.16	1
sc_pho23_28	1-Acyl dihydroxyacetone phosphate reductase	32793	YIL124w	AYR1	92	3	3	0.14	1
sc_pho23_28	replication factor C chain RFC4	36126	YOL094c	RFC4	70	2	2	0.09	1
sc_pho23_29	Protein with tRNA guanylyltransferase activity	33791	YDL076c	RXT3	800	216	15	0.54	14.4
sc_pho23_29	clathrin light chain	26516	YGR167w	CLC1 SCD4	125	3	3	0.16	1
sc_pho23_30	14-3-3 protein	31042	YDR099w	BMH2 SCD3	477	15	12	0.49	1.25
sc_pho23_30	protein disulfide isomerase related protein Mpd2p	32380	YOL088c	MPD2	278	13	9	0.26	1.44444
sc_pho23_30	acidic ribosomal protein P0.e_ cytosolic	33696	YLR340w	RPL10E RPA0 L10E YSCA0	336	9	7	0.29	1.28571
sc_pho23_30	actin-capping protein alpha chain	30680	YKL007w	CAP1	252	9	6	0.3	1.5
sc_pho23_30	Protein of unknown function	17004	YKR091w	SRL3	170	4	3	0.26	1.33333
sc_pho23_31	H+-transporting two-sector ATPase (EC 3.6.3.14) gamma chain precursor - yeast (Saccharomyces cerevi	34329	YBR039w	ATP3	383	10	8	0.37	1.25
sc_pho23_31	ribosomal protein S3.e_ cytosolic	26486	YNL178w	RPS3 YS3 RP13 SUF14	319	9	8	0.38	1.125
sc_pho23_31	BMH1 protein	30073	YER177w	BMH1	279	10	7	0.28	1.42857
sc_pho23_31	ribosomal protein S1.e.A_ cytosolic	28007	YGR214w	YST1 NAB1 MIPS:YGR214w	203	8	7	0.37	1.14286
sc_pho23_31	ribosomal protein S1.e.B_ cytosolic	27945	YLR048w	NAB1B YST2	203	8	7	0.37	1.14286
sc_pho23_32	ribosomal protein L7a.e.B_ cytosolic	28094	YLL045c	RPL4B MIPS:YLL045c	600	25	16	0.52	1.5625
sc_pho23_32	ribosomal protein L7a.e.A_ cytosolic	28107	YHL033c	RPL4A MIPS:YHL033c	606	25	16	0.56	1.5625
sc_pho23_32	ribosomal protein S4.e_ cytosolic	29392	YHR203c YJR145c	RPS7B RPS7A MIPS:YJR145cRPS7A RPS7B MIPS:YHR203c	558	22	15	0.54	1.46667
sc_pho23_32	ribosomal protein S6.e_ cytosolic	26980	YBR181c YPL090c	RPS10A RPS101 MIPS:YBR181c RPS102 MIPS:YPL090c	515	17	13	0.45	1.30769
sc_pho23_32	ribosomal protein L8.e_ cytosolic	27392	YFR031c-a YIL018w	RPL5B MIPS:YFR031c-aRPL5A MIPS:YIL018w	566	27	12	0.56	2.25
sc_pho23_32	ribosomal protein S0.e.B_ cytosolic	28795	YML063w	RP10B PLC2 MFT1 MIPS:YML063w	290	11	9	0.35	1.22222
sc_pho23_32	ribosomal protein S0.e.A_ cytosolic	28726	YLR441c	RP10A PLC1	290	11	9	0.35	1.22222
sc_pho23_32	Protein of unknown function	27453	YPL077c		139	3	3	0.17	1
sc_pho23_32	ribosomal protein YmL13 precursor_ mitochondrial	31506	YKR006c	MRPL13	141	2	2	0.11	1
sc_pho23_33	translation initiation factor eIF-4E	24239	YOL139c	CDC33 TIF45 EIF4E	325	13	7	0.39	1.85714
sc_pho23_33	ribosomal protein S8.e_ cytosolic	22476	YBL072c YER102w	RPS8A MIPS:YBL072cRPS8b MIPS:YER102w	183	6	5	0.23	1.2
sc_pho23_33	ribosomal protein L7.e.B_ cytosolic	27679	YPL198w	RPL6B YL8B	227	6	5	0.22	1.2
sc_pho23_33	ribosomal protein S5.e_ cytosolic	25023	YJR123w	RPS5	138	3	2	0.19	1.5
sc_pho23_34	Component of the Rpd3p-Sin3p histone deacetylase complex	23012	YMR263w	SAP30	735	281	14	0.53	20.0714
sc_pho23_34	ribosomal protein L10.e_ cytosolic	25345	YLR075w	GRC5 QSR1	368	16	11	0.39	1.45455
sc_pho23_34	ribosomal protein L13.e.B_ cytosolic	22511	YMR142c	RPL13B MIPS:YMR142c	279	15	8	0.41	1.875
sc_pho23_34	ribosomal protein L13.e.A_ cytosolic	22540	YDL082w	RPL13A	279	15	8	0.41	1.875
sc_pho23_34	ribosomal protein L10a.e_ cytosolic	24470	YGL135w YPL220w	SSM1 SSM1ASSM2 SSM1B	264	8	5	0.23	1.6
sc_pho23_35	ribosomal protein L16.e.A_ cytosolic	22187	YIL133c	RPL13 RP22	583	19	14	0.49	1.35714
sc_pho23_35	ribosomal protein L16.e.B_ cytosolic	22235	YNL069c	RP23	524	17	13	0.42	1.30769
sc_pho23_35	ribosomal protein S7.e.A_ cytosolic	21609	YOR096w	RPS30	465	14	11	0.61	1.27273
sc_pho23_35	Protein of unknown function	21300	YHR121w	LSM12	570	22	10	0.57	2.2
sc_pho23_35	ribosomal protein S7.e.B_ cytosolic	21621	YNL096c	RPS7B	422	13	9	0.44	1.44444
sc_pho23_35	ribosomal protein L19.e_ cytosolic	21691	YBL027w YBR084c-a	RPL19A YL14A MIPS:YBL027wRPL19B YL14B MIPS:YBR084c-a	401	12	9	0.39	1.33333
sc_pho23_35	Protein possibly involved in proteasome function	19869	YDL053c	PBP4	280	10	7	0.42	1.42857
sc_pho23_35	ribosomal protein L17.e.A_ cytosolic	20537	YKL180w	RPL17	339	9	7	0.41	1.28571
sc_pho23_35	ribosomal protein S9.e.B_ cytosolic	22285	YBR189w	SUP46	179	6	5	0.24	1.2
sc_pho23_36	ribosomal protein L6.e.A_ cytosolic	19949	YML073c	YL16A	498	22	14	0.59	1.57143
sc_pho23_36	ribosomal protein L18a.e.c13_ cytosolic	21290	YMR242c	RPL20A RPL18A MIPS:YMR242c	440	18	11	0.46	1.63636
sc_pho23_36	ribosomal protein L18a.e.c15_ cytosolic	20700	YOR312c	RPL18A1 RPL18B	440	18	11	0.47	1.63636
sc_pho23_36	ribosomal protein L17.e.B_ cytosolic	20539	YJL177w	RPL17B	399	14	9	0.45	1.55556
sc_pho23_36	H+-transporting two-sector ATPase (EC 3.6.3.14) chain d	19797	YKL016c	ATP7	409	12	9	0.58	1.33333
sc_pho23_36	ribosomal protein L21.e.B_ cytosolic	18263	YPL079w	RPL21B	237	15	7	0.33	2.14286
sc_pho23_36	glucose-6-phosphate isomerase (EC 5.3.1.9)	61261	YBR196c	PGI1 MIPS:YBR196c	112	3	3	0.05	1
sc_pho23_37	ribosomal protein L21.e.A_ cytosolic	18231	YBR191w	URP1	289	25	8	0.33	3.125
sc_pho23_37	ribosomal protein S11.e_ cytosolic	17738	YBR048w YDR025w	RPS18B MIPS:YBR048wRPS18A MIPS:YDR025w	211	9	7	0.36	1.28571
sc_pho23_37	ribosomal protein L24.e.B_ cytosolic	17537	YGR148c	RPL30B MIPS:YGR148c	115	6	5	0.27	1.2
sc_pho23_37	Retrograde regulation 1	19005	YOL067c	RTG1	124	5	2	0.16	2.5
sc_pho23_37	DNA-directed RNA polymerase (EC 2.7.7.6) I/III chain AC19	16141	YNL113w	RPC19	72	2	2	0.18	1
sc_pho23_37	Protein required for growth at high temperature	18364	YJR055w	HIT1	84	2	2	0.18	1
sc_pho23_38	ribosomal protein L14.e.A_ cytosolic	15158	YKL006w	RPL14A	328	11	8	0.42	1.375
sc_pho23_38	ribosomal protein L14.e.B_ cytosolic	15144	YHL001w	RPL14B	328	11	8	0.42	1.375
sc_pho23_38	ribosomal protein S23.e_ cytosolic	16028	YGR118w YPR132w	RPS28ARPS28B	175	8	6	0.24	1.33333
sc_pho23_38	ribosomal protein L12.e_ cytosolic	17812	YDR418w YEL054c	RPL15B RPL15A MIPS:YEL054cRPL15A RPL15B MIPS:YDR418w	268	10	5	0.46	2
sc_pho23_38	ribosomal protein L27a.e_ cytosolic	16711	YGL103w	CYH2 RPL29 MIPS:YGL103w	103	4	4	0.26	1
sc_pho23_38	60S ribosomal protein L28 (L27A) (L29) (YL24) (RP62).- Saccharomyces cerevisiae (Baker's yeast).	16581			103	4	4	0.26	1
sc_pho23_39	ribosomal protein S13.e_ cytosolic	17018	YDR064w	RPS13C	383	18	10	0.58	1.8
sc_pho23_39	ribosomal protein S24.e_ cytosolic	15319	YER074w YIL069c	RPS24EA MIPS:YER074wRPS24EB MIPS:YIL069c	311	13	8	0.51	1.625
sc_pho23_39	ribosomal protein S17.e.B_ cytosolic	15794	YDR447c	RP51B MIPS:YDR447c	381	15	7	0.46	2.14286
sc_pho23_39	ribosomal protein S17.e.A_ cytosolic	15779	YML024w	RPS17A RP51A MIPS:YML024w	381	15	7	0.46	2.14286
sc_pho23_39	ribosomal protein S18.e_ cytosolic	17027	YDR450w YML026c	RPS18EB MIPS:YML026cRPS18B RPS18EA MIPS:YDR450w	341	10	7	0.47	1.42857
sc_pho23_39	ribosomal protein L23a.e_ cytosolic	15748	YOL127w	RPL25 YL25 MIPS:YOL127w	357	7	7	0.43	1
sc_pho23_39	60S ribosomal protein L25 (YL25) (RP61L).- Saccharomyces cerevisiae (Baker's yeast).	15617			357	7	7	0.43	1
sc_pho23_39	ribosomal protein S15.e_ cytosolic	15992	YOL040c	RPS21	222	11	5	0.57	2.2
sc_pho23_39	ribosomal protein L27.e.A_ cytosolic	15522	YHR010w	RPL27	267	8	5	0.38	1.6
sc_pho23_39	ribosomal protein L27.e.B_ cytosolic	15496	YDR471w	RPL27B	267	8	5	0.38	1.6
sc_pho23_39	ribosomal protein L35.e_ cytosolic	13901	YDL136w YDL191w	SOS1 MIPS:YDL191wSOS2 MIPS:YDL136w	146	6	4	0.25	1.5
sc_pho23_39	ribosomal protein S12.e_ cytosolic	15462	YOR369c	RPS12 MIPS:YOR369c	115	4	3	0.32	1.33333
sc_pho23_39	ribosomal protein L26.e.A_ cytosolic	14225	YLR344w	RPL26A RPL33	85	3	3	0.21	1
sc_pho23_39	histone H2A.1	13981	YDR225w	HTA1 H2A1 MIPS:YDR225w	98	3	3	0.34	1
sc_pho23_39	ribosomal protein S19.e.A_ cytosolic	15907	YOL121c	RPS16B RP55A MIPS:YOL121c	133	3	3	0.25	1
sc_pho23_39	ribosomal protein S16.e_ cytosolic	15838	YDL083c YMR143w	RPS16B MIPS:YDL083cRPS16B RPS16A MIPS:YMR143w	93	3	2	0.2	1.5
sc_pho23_39	peptidylprolyl isomerase (EC 5.2.1.8)_ cytosolic	17380	YDR155c	CPH1 MIPS:YDR155c	45	1	1	0.08	1
sc_pho23_40	60S ribosomal protein L36-B (L39B) (YL39).- Saccharomyces cerevisiae (Baker's yeast).	10997			350	23	8	0.5	2.875
sc_pho23_40	ribosomal protein S14.e.B_ cytosolic	14641	YJL191w	CRY2	477	20	8	0.61	2.5
sc_pho23_40	ribosomal protein L35a.e.c16_ cytosolic	12147	YPL143w	RPL37A MIPS:YPL143w	196	16	6	0.44	2.66667
sc_pho23_40	ribosomal protein S25.e.A precursor_ cytosolic	12032	YGR027c	RPS31A MIPS:YGR027c	178	7	4	0.3	1.75
sc_pho23_40	ribosomal protein S25.e.B_ cytosolic	12002	YLR333c	RPS31	178	7	4	0.3	1.75
sc_pho23_40	Putative tubulin cofactor A	12371	YOR265w	RBL2	117	4	4	0.35	1
sc_pho23_41	ribosomal protein L30.e_ cytosolic	11408	YGL030w	RPL32 MIPS:YGL030w	244	8	6	0.68	1.33333
sc_pho23_41	ribosomal protein S10.e.B_ cytosolic	12731	YMR230w	RPS10B MIPS:YMR230w	115	3	3	0.36	1
sc_pho23_41	ribosomal protein S10.e.A_ cytosolic	12732	YOR293w	RPS10A MIPS:YOR293w	115	3	3	0.36	1
sc_pho23_41	ribosomal protein L37a.e_ cytosolic	10084	YJR094w-a YPR043w		129	3	2	0.29	1.5
sc_pho23_42	ribosomal protein S27.e.A_ cytosolic	8874	YKL156w	RPS27A	97	4	2	0.28	2
	Rpd3(YNL330c)-TAP IP
	LC MS/MSbands analysis
SAMPLE	IDENTIFICATION	MASS	ORF	OTHER GENE NAME	SCORE	MATCHES	PEP_UNIQ	SEQ_COV	COMMENT
rpd3_01	regulatory protein SIN3	174731	YOL004w	SIN3 SDI1 UME4 RPD1	2449	243	52	0.37	4.67308
rpd3_02	Saccharomyces cerevisiae virus 1 (ScV1) internal inverted repeat (Fragment).- Saccharomyces cerevis	7815			83	3	2	0.33	1.5
rpd3_03	hypothetical protein YMR176w	162598	YMR176w	ECM5	1126	46	29	0.21	1.58621
rpd3_03	hypothetical protein YGL131c	163098	YGL131c	SNT2	1032	35	27	0.18	1.2963
rpd3_03	coatomer complex alpha chain RET1	135523	YDL145c	COP1 RET1	104	2	2	0.01	1
rpd3_04	replication licensing factor MCM4	104938	YPR019w	CDC54 HCD21	88	3	3	0.03	1
rpd3_04	regulatory protein NIM2	91069	YDR207c	UME6 NIM2 CAR80 CARGR1	107	3	3	0.02	1
rpd3_04	pleiotropic drug resistance control protein PDR1	121716	YGL013c	PDR1	110	3	3	0.03	1
rpd3_05	hypothetical protein YPL181w	57018	YPL181w	CTI6	973	83	25	0.54	3.32
rpd3_05	myb-related protein YER088c	73004	YER088c	DOT6	127	4	4	0.05	1
rpd3_05	MKT1 protein	94435	YNL085w	MKT1	86	3	3	0.03	1
rpd3_06	KAP95 protein	94716	YLR347c	KAP95	546	21	14	0.17	1.5
rpd3_07	hypothetical protein YMR075w	78787	YMR075w	RCO1	1706	151	39	0.41	3.87179
rpd3_08	dnaK-type molecular chaperone SSA2	69427	YLL024c	SSA2	1537	89	29	0.47	3.06897
rpd3_08	dnaK-type molecular chaperone SSA1	69725	YAL005c	SSA1 YG100	1429	91	28	0.48	3.25
rpd3_08	dnaK-type molecular chaperone SSA3	70504	YBL075c	SSA3 HSP70	482	21	10	0.14	2.1
rpd3_08	dnaK-type molecular chaperone SSB1	66561	YDL229w	SSB1 YG101	340	13	8	0.15	1.625
rpd3_08	Vht1p regulator 1	71376	YIL056w	VHR1	95	2	2	0.02	1
rpd3_09	dnaK-type molecular chaperone SSB2	66554	YNL209w	SSB2	1578	82	32	0.55	2.5625
rpd3_09	probable purine nucleotide-binding protein YKL185w	65644	YKL185w	ASH1	551	32	16	0.26	2
rpd3_09	H+-exporting ATPase (EC 3.6.3.6) chain A precursor_ vacuolar	118562	YDL185w	TFP1 VMA1	174	5	5	0.05	1
rpd3_09	ATP-dependent RNA helicase DED1	65512	YOR204w	DED1 SPP81	179	4	4	0.08	1
rpd3_09	cell division control protein CDC3	60002	YLR314c	CDC3	134	4	4	0.06	1
rpd3_09	hypothetical protein YDR145w	61036	YDR145w	TAF12	106	3	3	0.06	1
rpd3_10	heat shock protein HSP60 precursor_ mitochondrial	60714	YLR259c	HSP60 MIF4	1849	103	38	0.57	2.71053
rpd3_10	DEP1 protein	41759	YAL013w	DEP1 FUN34	914	65	21	0.4	3.09524
rpd3_10	t-complex-type molecular chaperone CCT6	59886	YDR188w	CCT6 TCP20 TCP6	926	28	17	0.33	1.64706
rpd3_10	SRP1 protein	60404	YNL189w	SRP1 SCM1 KAP1	535	16	11	0.23	1.45455
rpd3_11	t-complex protein 1 homolog YJL008c	61623	YJL008c	CCT8	1679	102	36	0.56	2.83333
rpd3_12	t-complex-type molecular chaperone CCT5	61875	YJR064w	CCT5 TCP1	1342	77	31	0.37	2.48387
rpd3_12	t-complex-type molecular chaperone TCP1	60443	YDR212w	TCP1 CCT1	1314	79	28	0.47	2.82143
rpd3_12	translation initiation factor eIF-2 gamma chain	57829	YER025w	GCD11	127	4	4	0.1	1
rpd3_13	Chaperonin containing TCP-1 subunit 3	58736	YJL014w	CCT3 BIN2	546	23	17	0.32	1.35294
rpd3_13	t-complex protein 1 homolog YJL111w	59698	YJL111w	CCT7	574	20	15	0.28	1.33333
rpd3_13	THE BAIT	48872	YNL330c	RPD3	575	83	14	0.3	5.92857
rpd3_13	TCP1 complex beta chain	57168	YIL142w	CCT2 BIN3 TCP2	652	29	13	0.29	2.23077
rpd3_13	chaperonin CCT4_ cytosolic	57568	YDL143w	CCT4 ANC2 TCP4	333	17	10	0.21	1.7
rpd3_13	hypothetical protein YBR095c	51266	YBR095c	RXT2	344	19	9	0.2	2.11111
rpd3_13	H+-exporting ATPase (EC 3.6.3.6) chain B_ vacuolar	57713	YBR127c	VMA2 ATPsv VAT2	180	5	4	0.1	1.25
rpd3_14	hypothetical protein YPL139c	50990	YPL139c	UME1	958	156	21	0.54	7.42857
rpd3_15	translation elongation factor eEF-1 alpha-A chain_ cytosolic	50001	YBR118w YPR080w	TEF2	318	8	8	0.21	1
rpd3_15	cell division control protein CDC12	46639	YHR107c	CDC12 CLA10	137	4	3	0.1	1.33333
rpd3_15	phosphopyruvate hydratase (EC 4.2.1.11) 1 [validated]	46787	YGR254w	ENO1 ENOA	149	3	3	0.1	1
rpd3_15	tryptophan-tRNA ligase (EC 6.1.1.2) [similarity]	49319	YOL097c	WRS1 WRS1	185	3	3	0.08	1
rpd3_16	hypothetical protein YPR023c	45175	YPR023c	EAF3	1190	283	23	0.62	12.3043
rpd3_16	ribosomal protein L3.e_ cytosolic	43730	YOR063w	TCM1	759	35	20	0.47	1.75
rpd3_16	dnaJ protein homolog YDJ1	44643	YNL064c	YDJ1 MAS5	167	7	5	0.13	1.4
rpd3_17	ribosomal protein L4.e.A_ cytosolic	39068	YBR031w	RPL2A	465	23	9	0.35	2.55556
rpd3_19	hypothetical protein YIL084c	37603	YIL084c	SDS3	783	112	20	0.56	5.6
rpd3_20	hypothetical protein YNL097c	37001	YNL097c	PHO23	376	32	10	0.29	3.2
rpd3_20	nucleolar protein NOP1	34444	YDL014w	NOP1	103	5	3	0.09	1.66667
rpd3_20	GTP-binding protein DRG homolog	40980	YGR173w	RBG2	77	3	2	0.03	1.5
rpd3_21	glyceraldehyde-3-phosphate dehydrogenase (phosphorylating) (EC 1.2.1.12) 3 - yeast (Saccharomyces c	35724	YGR192c	TDH3 GPD3	281	12	8	0.22	1.5
rpd3_22	hypothetical protein YDL076c	33791	YDL076c	RXT3	263	10	5	0.11	2
rpd3_22	glyceraldehyde-3-phosphate dehydrogenase (phosphorylating) (EC 1.2.1.12) 2 - yeast (Saccharomyces c	35824	YJR009c	TDH2 GPD2	129	5	4	0.14	1.25
rpd3_22	BMH2 protein	31042	YDR099w	BMH2 SCD3	147	4	3	0.11	1.33333
rpd3_23	ribosomal protein L8.e_ cytosolic	27392	YFR031c-a YIL018w	RPL5B	346	22	8	0.29	2.75
rpd3_23	ribosomal protein S6.e_ cytosolic	26980	YBR181c YPL090c	RPS10A RPS101	358	12	7	0.26	1.71429
rpd3_24	ribosomal protein S0.e.A_ cytosolic	28726	YLR441c	RP10A PLC1	392	18	10	0.33	1.8
rpd3_24	ribosomal protein S0.e.B_ cytosolic	28795	YML063w	RP10B PLC2 MFT1	366	18	9	0.29	2
rpd3_24	ribosomal protein L7a.e.A_ cytosolic	28107	YHL033c	RPL4A	429	17	9	0.34	1.88889
rpd3_24	ribosomal protein L7a.e.B_ cytosolic	28094	YLL045c	RPL4B	431	17	9	0.34	1.88889
rpd3_24	ribosomal protein S4.e_ cytosolic	29392	YHR203c YJR145c	RPS7B RPS7A	263	10	8	0.22	1.25
rpd3_25	ribosomal protein L7.e.A_ cytosolic	27621	YGL076c	RPL6A YL8A	395	14	11	0.35	1.27273
rpd3_25	ribosomal protein L10a.e_ cytosolic	24470	YGL135w YPL220w	SSM1 SSM1ASSM2 SSM1B	96	8	3	0.1	2.66667
rpd3_25	ribosomal protein S8.e_ cytosolic	22476	YBL072c YER102w	RPS8A	166	7	3	0.14	2.33333
rpd3_26	ribosomal protein L13.e.B_ cytosolic	22511	YMR142c	RPL13B	398	17	10	0.5	1.7
rpd3_26	ribosomal protein L10.e_ cytosolic	25345	YLR075w	GRC5 QSR1	189	6	6	0.21	1
rpd3_26	hypothetical protein YMR263w	23012	YMR263w	SAP30	254	49	5	0.23	9.8
[truncated: 6,004 more rows]

## Sheet: Table S3
Table S3
									S.cerevisiae Master table
Results of IP experiments that was used to compile Chromatin Central in S.cerevisiae. The column ORF lists all identified proteins.
Columns designated RX_yyy list A-indices of proteins identified in the IP experiment within the Round X using gene yyy as a bait. For each ORF the table reports the number
of times it was identified inall IPs and the average of corresponding A-indices.
ORF	R1_eaf3	R1_epl1	R1_swc4	R1_yaf9	R1_yng2	R2_arp6	R2_bdf1	R2_rvb1	R2_swc1	R2_swr1	R3_asa3	R3_tel2	R4_rpd3	R4_sin3	R5_dot6	R5_pho23	R5_rpd3deaf	R5_snt2	Counter	A-index ave
YCR060w								11											1	11
YMR263w		1								1			9.8	12.75		20.07	9.13		6	8.95833
YIL084c													5.6	10.25		12.62	7.07		4	8.885
YNL097c*													3.2	4.76		22.43	3.57		4	8.49
YHR034c								8.43											1	8.43
YPL139c*	3.53846												7.43	9.84	1	15.91	5.75		6	7.24474
YOL004w*													4.67	7.76		10.03	2.98		4	6.36
YER092w								6.27											1	6.27
YGL150c								6.26											1	6.26
YAL013w													3.1	4.56	1	17	3.59		5	5.85
YDL076c													2	3.38		14.4	3.52		4	5.825
YDL070w							5.81												1	5.81
YPR023c*	8.80952	2.76	5.07	2.95	3		1.14						12.3	9.76					8	5.72369
YFL013c								5.62											1	5.62
YNL330c*	4.9375							1		1			5.93	8.71	1	17.07	6.6	2.15	9	5.3775
YDL002c							1.25	9.29											2	5.27
YNL059c								5.25											1	5.25
YEL044w								4.78											1	4.78
YOR141c								8.44						1					2	4.72
YLR085c			7.55	2.78		8.88		1		3.23									5	4.688
YPL235w	1		7.01	5.84		4.5	1.97	21.56	2.68	5.74	1.25	1.07			1	1			12	4.55167
YMR075w*	5.15						1						3.87	7.92					4	4.485
YPL181w													3.32	5.18	1.14	6.93	4.43		5	4.2
YBR095c		1					1			1			2.11	7.76	1	17	5	1	9	4.09667
YOR189w								4											1	4
YPL129w							1.25	9.62										1	3	3.95667
YOR244w*	2.77778	3.37	6.44	3.29	3.09														5	3.79356
YHR090c*	3.8	1.93	3.2	4.17	5.2														5	3.66
YDR190c*	1.25		9.19	5.3		3.86	1.96	8.52	3.15	5.85	1.18	1			1	1			12	3.605
YDR359c(-)	2.82	3.3	6.13	5.22	2.55													1.13	6	3.525
YLR052w								8.56			1							1	3	3.52
YFL024c*	2.97561	3.78	5.21	3.44	2.48			1											6	3.1476
YLR399c*			2.95	1.95		1.09	8.33	1.77		2.62									6	3.11833
YBR231c			5.57	2.75		2.4	1.55	4.61	1.53	3.08									7	3.07
YDR334w*			5.94	3.66		1.89	1	4.15	1.2	3.61									7	3.06429
YJL081c	2.9	2.91	8.08	4.52	3.35	1.86	1.81	1.2	1.2	3.41								1	11	2.93091
YNL107w*	2.4	2.92	5.58	5.27	2.4	1.88	1.3	4.2	1.46	3.17				1.5				1.13	12	2.7675
YLR385c			2.2	1				5.33		2.08									4	2.6525
YEL018w	3.83333	2.9	1.89	2.47	2														5	2.61867
YDR485c			4.94	2.28		2.04		2.39	2.84	1.07									6	2.59333
YBR010w YNL031c		1.25					5.4		1				2.67						4	2.58
YKL185w													2	2.61		3.56	2.09		4	2.565
YNL136w	3.85	1.5	3.64	2.06	1.7														5	2.55
YPL119c										2.5									1	2.5
YGR002c*	2.66667	2.83	6.81	4.07	2.68	1.57	1.62	1.17	1.2	3.02				1				1.25	12	2.49056
YAL011w*			3.8	2.43		2.13		2.34	2.68	1.2									6	2.43
YML041c			4.75	2.57		3.73	1.14	1.69	1	1.83									7	2.38714
YJR082c	1	3.08	3	2	2.5														5	2.316
YBL002w						2.2													1	2.2
YHR099w(-)		1.4	3.68	3.15	2.26			1.22			1.01								6	2.12
YBR139w										2									1	2
YGL036w								2											1	2
YOR210w								2											1	2
YDR207c													1	2.12		2.38	2.32		4	1.955
YGR234w								4.08			1.14					1		1.44	4	1.915
YJR136c*								1.3			3.2	1.08							3	1.86
YMR176w(-)													1.59				1.32	2.63	3	1.84667
YGL131c*													1.3				1.26	2.95	3	1.83667
YKL140w								1.8											1	1.8
YNR009w														1.8					1	1.8
YPL271w																		1.8	1	1.8
YJR064w													2.48	1			1.91		3	1.79667
YFR015c			1.75																1	1.75
YGR275w							1.75							1.67					2	1.71
YOR178c			1.71																1	1.71
YNR074c								1.67											1	1.67
YOR142w								1.67											1	1.67
YOR332w	1.25	1.71					1.9			1.95					1			2.13	6	1.65667
YKR026c								1.63											1	1.63
YLR397c								1.63											1	1.63
YDL208w		2.5					1							1.67				1.25	4	1.605
YHR107c	1	2								2.22			1.33					1.46	5	1.602
YLR017w																		1.6	1	1.6
YLR258w			1.6																1	1.6
YOL097c		1.86								1.82			1					1.71	4	1.5975
YGL014w								1.57											1	1.57
YDR212w								1.1					2.82	1.2	1		1.72		5	1.568
YCR009c		1.87					1.33	1.25		1.9					1.19			1.65	6	1.53167
YMR315w																		1.53	1	1.53
YER088c*								1.14					1	1.41	2.06	2.14	1.38		6	1.52167
YBR177c		1.63					1.29			1.74								1.39	4	1.5125
YKL056c	2	1.25															1.5	1.25	4	1.5
YJL173c								1						2			1.5		3	1.5
YOL067c						1										2.5		1	3	1.5
YDL046w											1.5				1.5				2	1.5
YAL047c										1.5									1	1.5
YBL102w		1.5																	1	1.5
YDL134c								1.5											1	1.5
YDR066c								1.5											1	1.5
YDR150w								1.5											1	1.5
YDR373w										1.5									1	1.5
YER044c										1.5									1	1.5
YGL120c								1.5											1	1.5
YHR144c								1.5											1	1.5
YIL003w								1.5											1	1.5
YKL045w								1.5											1	1.5
YKL215c								1.5											1	1.5
YLR055c							1.5												1	1.5
YLR321c							1.5												1	1.5
YML100w								1.5											1	1.5
YML121w								1.5											1	1.5
YOL089c								1.5											1	1.5
YOR115c								1.5											1	1.5
YOR279c								1.5											1	1.5
YBR278w								1.5											1	1.5
YDR266c																		1.5	1	1.5
YEL043w																		1.5	1	1.5
YKL085w											1.5								1	1.5
YPL051w																		1.5	1	1.5
YPR088c																		1.5	1	1.5
YDR167w		1.29				1.25	1.5			2.25								1.2	5	1.498
YCR002c	1							1.27			1				1.25		1.25	3.21	6	1.49667
YIL126w		1.22						2						1.25					3	1.49
YFR037c							1.68											1.25	2	1.465
YMR152w		1								2								1.38	3	1.46
YBL003c						1	2.5		1	1.33									4	1.4575
YML007w	1	1.57	2	1.78	1.33										1				6	1.44667
YIR004w		1.64				1	1.43			1.96							1	1.65	6	1.44667
YOR310c								1.89										1	2	1.445
YHR089c								1.33						2			1		3	1.44333
YIR001c						1.33					2							1	3	1.44333
YHR013c		1.67						1.25						1.38					3	1.43333
YJL080c								1.67										1.19	2	1.43
YOR065w										1.33								1.5	2	1.415
YLR150w														1.33			1.5		2	1.415
YDR388w		1.27				2.57	1.47			1.28					1.15		1	1.13	7	1.41
YJL111w	1.2									1			1.33		1.25		2.5	1.17	6	1.40833
YDR155c		1.17				1				1.67						1	2	1.6	6	1.40667
YNL248c										1.3								1.5	2	1.4
YNL293w										1.3								1.5	2	1.4
YNL149c																		1.4	1	1.4
YER103w																		1.4	1	1.4
YGR028w																		1.4	1	1.4
YHR129c								1.4											1	1.4
YGR173w								1.29					1.5						2	1.395
YLR005w		1.13								1.54								1.5	3	1.39
YGL082w		1.38																	1	1.38
YGL148w	1							1.75											2	1.375
YPL004c		1.25				1.5				1.67					1.25			1.18	5	1.37
YDR381w		1.5				1.17	1.86			1.63	1						1	1.4	7	1.36571
YPL011c		1.3					1.3			1.62								1.22	4	1.36
YOR361c						1.14									1.25			1.69	3	1.36
YCL037c	1	1.13					1.75			1.44				1.08	1		1.8	1.67	8	1.35875
YPL093w					1			1.41						1.48		1.6		1.3	5	1.358
YNL307c		1.23				1.22	1.25			1.09								2	5	1.358
YBL054w														1.28		1.55	1.21		3	1.34667
YKR091w								1.5			1.25	1.25		1.4		1.33	1.17	1.5	7	1.34286
YBR121c	1.2							1						1.5			1.83	1.18	5	1.342
YER159c		1				1.25	1.33			1.63				1			2	1.14	7	1.33571
YLR362w										1								1.67	2	1.335
YOL151w	1.66667																1		2	1.33333
YKL033w(-)								1.35			1.57	1.08							3	1.33333
YCL031c								1.33											1	1.33
YER023w								1.33											1	1.33
YER094c								1.33											1	1.33
YER170w										1.33									1	1.33
YHR074w								1.33											1	1.33
YJL024c								1.33											1	1.33
YKL019w										1.33									1	1.33
YKR089c								1.33											1	1.33
YLR240w								1.33											1	1.33
YOR083w										1.33									1	1.33
YOR132w										1.33									1	1.33
YOR327c																		1.33	1	1.33
YPR189w								1.33											1	1.33
YDL067c																		1.33	1	1.33
YDR339c								1.33											1	1.33
YEL003w																	1.33		1	1.33
YHR023w																		1.33	1	1.33
YHR143w-a																		1.33	1	1.33
YJL082w																		1.33	1	1.33
YLR179c	1.33333																		1	1.33
YNL045w	1.33333																		1	1.33
YER155c		1.31								1.4								1.25	3	1.32
YGL049c		1.33																1.31	2	1.32
YBR011c	2	1.31					1.14	1.17		1.22				1.2			1.17		7	1.31571
YER177w								1.67			1	1			1	1.43	1.25	1.85	7	1.31429
YFL045c	1.14286	1.29						1.33							1.3			1.5	5	1.31257
YGL100w		1.67						1.33		1								1.25	4	1.3125
YFR014c		1.26				1.29	1.31			1.35								1.33	5	1.308
YDL143w	1							1.14					1.7	1	1		2.06	1.25	7	1.30714
YDR529c						1.67					1						1.25		3	1.30667
YGL253w	1.6																1	1.31	3	1.30333
YJR068w	1.33333							1.57						1.11			1.08	1.42	5	1.30267
YOL016c										1.43								1.17	2	1.3
YOL088c								1.56			1.1	1.27		1.45	1	1.44	1.17	1.4	8	1.29875
YIL076w								1						1.6			1.25	1.33	4	1.295
YLR303w	1.66667	1.22						1.29										1	4	1.29417
YAR002w		1.47				1.11				1.41				1.31	1	1.33		1.41	7	1.29143
YDL014w								1.78					1.67	1	1		1		5	1.29
YOR076c										1.25								1.33	2	1.29
YIL104c								1.29											1	1.29
YKL116c								1.29											1	1.29
YKL113c																		1.29	1	1.29
YMR047c																		1.29	1	1.29
YBR227c							1.26	1.29										1.31	3	1.28667
YOL094c		1.3					1.36	1.94		1.26				1.14		1	1.14	1.15	8	1.28625
YER133w		1.4					1.5			1.38							1	1.14	5	1.284
YMR128w		1.33																1.23	2	1.28
YLR410w																		1.28	1	1.28
YDR517w		1.33					1.25			1.13								1.4	4	1.2775
YLR421c		1						1.33										1.5	3	1.27667
YMR290c	1	1.5												1.33					3	1.27667
YER048c		1.22								1.52					1			1.36	4	1.275
YAL032c		1.25					1.33			1.6	1.33	1					1.14		6	1.275
YDR101c		1.21								1.25								1.36	3	1.27333
YPL226w								1.19						1.14			1.09	1.67	4	1.2725
YNR051c		1.61				1.19	1.15	1.22		1.64					1	1.2	1	1.44	9	1.27222
YGR231c		1.42						1.33		1.4				1.2				1	5	1.27
YGR235c										1.14								1.4	2	1.27
YML056c							1.27												1	1.27
YBL101c																		1.27	1	1.27
YBR084w																		1.27	1	1.27
YPR143w										1				1.14				1.67	3	1.27
YMR236w							1.8				1	1							3	1.26667
YOL077c		1					1	1.5						1.43			1.4		5	1.266
YGR155w	1	1.46								1.33								1.27	4	1.265
YBR196c	1.68421	1.33						1.33		1						1	1.18	1.33	7	1.26489
YPL128c								1			1.25			1.44				1.33	4	1.255
YJL112w								1.2										1.31	2	1.255
YJR055w		1						2								1		1	4	1.25
YMR188c							1			1.5									2	1.25
YDL025c		1.5								1									2	1.25
YDR071c								1.5										1	2	1.25
YGR274c									1								1.5		2	1.25
YMR032w								1.5						1					2	1.25
YLR074c		1.5																1	2	1.25
YNL183c		1.17																1.33	2	1.25
YOR094w		1.5																1	2	1.25
YBR151w								1.25											1	1.25
YDR234w								1.25											1	1.25
YER171w								1.25											1	1.25
YGL021w								1.25											1	1.25
YGR103w										1.25									1	1.25
YIL109c								1.25											1	1.25
YJL162c								1.25											1	1.25
YMR140w							1.25												1	1.25
YNR035c								1.25											1	1.25
YOR081c								1.25											1	1.25
YBL050w																		1.25	1	1.25
YBR044c																	1.25		1	1.25
YDR524c		1.25																	1	1.25
YLR109w																	1.25		1	1.25
YLR113w															1.25				1	1.25
YML070w	1.25																		1	1.25
YMR164c																		1.25	1	1.25
YEL032w																		1.25	1	1.25
YPR035w	1.42857	1.25															1.14	1.17	4	1.24714
YOR151c						1		1.49											2	1.245
YDR188w								1.2					1.65	1			1.13		4	1.245
YNL298w		1.3								1.25								1.18	3	1.24333
YFR028c		1.14					1.5			1				1.33					4	1.2425
YPR110c		1.13				1.33	1.17	1.36	1	1.57	1.5					1		1.1	9	1.24
YNL231c		1				1									1			1.96	4	1.24
YMR227c		1.31					1.17												2	1.24
YGR253c	1.33333							1.4						1.22	1		1.13	1.33	6	1.23556
YDL140c								1.39										1.08	2	1.235
YBR221c		1.33					1.33	1.14		1.5	1						1	1.33	7	1.23286
YDL145c								1.8					1	1				1.12	4	1.23
YLR127c		1.13						1.33											2	1.23
YCR042c		1.17																1.29	2	1.23
YDR351w								1.23											1	1.23
YMR037c	1	1.54						1		1.8	1.11	1			1	1.43		1.17	9	1.22778
YLR354c	1.375																1.08		2	1.2275
YIL053w	1.33333	1				1.33	1			1.71		1					1	1.43	8	1.22542
YLR355c	1.57143	1.08				1												1.25	4	1.22536
YAL016w							1.25											1.2	2	1.225
YDR472w										1.25								1.2	2	1.225
YMR212c										1.25								1.2	2	1.225
YAL003w		1.2																1.25	2	1.225
YDR091c	1	1.37						1		1.43								1.32	5	1.224
YPL063w										1.36					1			1.31	3	1.22333
YPL101w		1.18				1	1.33			1.38									4	1.2225
YLR293c	1.33333	1.14					1.25			1.13				1			1.5	1.2	7	1.2219
YLL036c							1.33											1.11	2	1.22
YDL164c										1.33								1.11	2	1.22
YDR120c		1.08					1.37			1								1.43	4	1.22
YMR309c										1					1.33			1.33	3	1.22
YNL215w							1	1.44											2	1.22
YBL064c											1.22								1	1.22
YJL014w	1									1.14			1.35	1			1.82	1	6	1.21833
YCR071c		1.17								1.33				1.17				1.2	4	1.2175
YJL039c		1.17						1.43						1.27				1	4	1.2175
YML098w		1.25					1.4			1									3	1.21667
YOR252w		1.25					1.4											1	3	1.21667
YNL251c							1											1.43	2	1.215
YKL081w	1.16667	1.13								1.43								1.13	4	1.21417
YOR265w											1.2			1.67		1	1.2	1	5	1.214
YGR081c		1.09					1.3			1.25									3	1.21333
YHR019c							1.5	1										1.14	3	1.21333
YER111c								1.5						1			1.14		3	1.21333
YJL005w		1.36						1.07		1.22								1.2	4	1.2125
YDR127w		1.13						1.42										1.08	3	1.21
YMR241w		1						1.33		1								1.5	4	1.2075
YNL132w								1.25						1				1.37	3	1.20667
YBR087w		1				1.25	1.2	1.63	1	1.18				1.2			1	1.4	9	1.20667
YDR483w							1.5			1.33	1				1			1.2	5	1.206
YGR240c	1							1.41											2	1.205
YJL138c	1.35714	1.17								1					1.24		1.23	1.23	6	1.20452
YKR059w	1.35714	1.17								1					1.24		1.23	1.23	6	1.20452
YMR091c							1.43							1.18				1	3	1.20333
YAL059w		1.22					1			1.42								1.17	4	1.2025
YPR183w								1		1.17				1.5				1.14	4	1.2025
YCR077c		1.14					1.4	1		1.35					1			1.32	6	1.20167
YNL113w								1.5		1			1			1		1.5	5	1.2
YDR103w								1.2						1.18		1.2	1.33	1.09	5	1.2
YFL004w										1.23								1.17	2	1.2
YKL176c		1.4						1											2	1.2
YJR048w											1.4			1					2	1.2
YPR085c											1.16	1.24							2	1.2
YDR200c								1.2											1	1.2
YDR365c										1.2									1	1.2
YER016w								1.2											1	1.2
YGL194c										1.2									1	1.2
YIL122w						1.2													1	1.2
YLR220w										1.2									1	1.2
YNL100w										1.2									1	1.2
YNL312w								1.2											1	1.2
YPL127c							1.2												1	1.2
YBR214w															1.2				1	1.2
YER003c	1.2																		1	1.2
YER095w		1.2																	1	1.2
YIR023w																		1.2	1	1.2
YOL041c														1.2					1	1.2
YPL048w	1.2																		1	1.2
YPR036w															1.2				1	1.2
YDR164c							1			1.45								1.14	3	1.19667
YOR196c		1.25								1.17								1.17	3	1.19667
YKL007w		1.3				1.2	1.43	1.2		1.13	1	1			1	1.5	1	1.4	11	1.19636
YER002w		1.33					1			1				1.22			1.2	1.42	6	1.195
YPL231w								1.17										1.22	2	1.195
YBR049c		1.14																1.25	2	1.195
YJL026w	1.33333							1.25										1	3	1.19444
YPL232w						1.33				1.25								1	3	1.19333
YGL106w		1.33					1.3							1			1.14		4	1.1925
YGL201c								1.4						1.25			1	1.11	4	1.19
YAL041w								1.38										1	2	1.19
YKR003w										1.38								1	2	1.19
YOR261c								1.13										1.25	2	1.19
YGR162w						1.21			1.3					1	1.09		1.12	1.41	6	1.18833
YPR074c	1.23529	1.09															1.13	1.29	4	1.18632
YJR002w		1.24					1	1.5	1										4	1.185
YOL080c		1.14				1				1.2								1.4	4	1.185
YML127w							1.24							1.13					2	1.185
YCL028w								1		1	1				1.4			1.5	5	1.18
YOR326w										1.25								1.11	2	1.18
YLR196w		1.29						1										1.25	3	1.18
YDL240w																		1.18	1	1.18
YLR371w																		1.18	1	1.18
YMR160w		1.18																	1	1.18
YPL028w	1.28571	1																1.25	3	1.17857
YNL290w		1				1		1.63	1	1.1				1.18			1.13	1.38	8	1.1775
YPR105c		1								1.36								1.17	3	1.17667
YDR507c		1.19					1.17	1.5		1.15							1	1.05	6	1.17667
YOR185c	1.33333	1.14					1.25			1.13				1				1.2	6	1.17556
YKL104c								1.41		1				1				1.29	4	1.175
YDR527w		1.27					1.13			1								1.3	4	1.175
YFR031c								1.22										1.13	2	1.175
YER006w		1.19				1		1.33		1.19							1.33	1	6	1.17333
YJL167w	1.2	1.17																1.14	3	1.17
YBR233w								1.17											1	1.17
YLL034c								1.17											1	1.17
YLR032w								1.17											1	1.17
YLR033w							1.17												1	1.17
YLR175w								1.17											1	1.17
YPL141c								1.17											1	1.17
YCL012w																		1.17	1	1.17
YHL020c														1.17					1	1.17
YLR117c																		1.17	1	1.17
YMR089c																		1.17	1	1.17
YOR198c	1.16667																		1	1.17
YDR475c																		1.17	1	1.17
YOR039w							1.25			1.25								1	3	1.16667
YHR166c							1									1.5		1	3	1.16667
YHR191c		1.5						1										1	3	1.16667
YNL121c	1									1.33								1.17	3	1.16667
YOL005c								1.17						1.33			1		3	1.16667
YGR186w		1												1.25				1.25	3	1.16667
YHR208w	1																1	1.5	3	1.16667
YDR129c	1.16667																		1	1.16667
YGR180c	1.33333																	1	2	1.16667
YLR045c		1.07					1			1.42								1.17	4	1.165
YBR014c										1.33	1								2	1.165
YGL195w								1.33										1	2	1.165
YGR082w										1.33	1								2	1.165
YHR001w										1.33								1	2	1.165
YJL200c								1.33										1	2	1.165
YLR022c										1.2								1.13	2	1.165
YLR274w								1.33							1				2	1.165
YNL022c										1.33								1	2	1.165
YAL029c		1.13																1.2	2	1.165
YBL004w		1																1.33	2	1.165
YDL022w	1														1.33				2	1.165
YER009w																	1.33	1	2	1.165
YIL051c	1										1.33								2	1.165
YLL050c		1																1.33	2	1.165
YOR098c		1																1.33	2	1.165
YDL171c		1.33						1										1.16	3	1.16333
YKL150w		1								1.29								1.2	3	1.16333
YOR144c		1					1.5	1.2		1								1.11	5	1.162
YOR329c								1.5			1.17	1		1	1	1.2	1.2	1.22	8	1.16125
YLR153c								1.21							1			1.27	3	1.16
YIL135c		1.22				1	1.14			1.3								1.14	5	1.16
YOR078w		1.11					1.08			1.44								1	4	1.1575
YIL105c						1.33				1.25	1			1			1	1.36	6	1.15667
YDR028c		1.24																1.07	2	1.155
YNL161w						1.27		1						1	1			1.5	5	1.154
YGR097w								1.07						1			1.14	1.4	4	1.1525
YDR238c	1.11111							1.19											2	1.15056
YMR108w	1.09091							1		1.25				1.22				1.19	5	1.15018
YPL218w		1.5					1	1						1	1.38		1	1.17	7	1.15
YJL122w		1.22					1.3			1.18				1			1.2	1	6	1.15
YDL007w							1.13			1.17									2	1.15
YDR310c								1.3									1		2	1.15
YOR109w		1																1.3	2	1.15
YFR051c	1	1.33				1.14	1.14	1.2	1	1.13					1.25				8	1.14875
YPR034w		1					1.25			1.2								1.14	4	1.1475
YHR039c		1				1.14	1.13			1.29								1.17	5	1.146
YBR025c	1.125	1.17				1		1.17						1.15	1			1.4	7	1.145
YBL032w		1								1.25					1			1.33	4	1.145
YLR208w								1										1.29	2	1.145
YML006c								1										1.29	2	1.145
YDL139c		1.29																1	2	1.145
YIL094c	1.33333	1.13				1		1.18		1	1				1.22			1.29	8	1.14417
YDL029w						1		1.5			1				1		1.23	1.13	6	1.14333
YOR362c		1						1.57		1							1		4	1.1425
YGR185c	1.2	1															1.17	1.2	4	1.1425
YGL026c	1	1.25						1.4						1	1.17		1	1.17	7	1.14143
YGR132c		1						1.5		1	1							1.2	5	1.14
YDL019c		1.1																1.18	2	1.14
YDL156w							1.14												1	1.14
YHR056c							1.14												1	1.14
YIR008c										1.14									1	1.14
YPR171w										1.14									1	1.14
YAL026c																		1.14	1	1.14
YBR229c																		1.14	1	1.14
YLR378c																		1.14	1	1.14
YMR109w																		1.14	1	1.14
YPR030w															1.14				1	1.14
YAL012w	1.16667							1									1.25	1.14	4	1.13917
YKL029c						1		1.11						1.08				1.36	4	1.1375
YPR133c		1.19				1				1.22									3	1.13667
YDL148c										1.17								1.1	2	1.135
YKL182w								1.27										1	2	1.135
YOR145c							1	1.2		1.14					1			1.33	5	1.134
YPL193w		1.17									1	1					1	1.5	5	1.134
YGR099w*								1			1.2	1.2							3	1.13333
YPR108w								1		1.4								1	3	1.13333
YML017w		1.2								1.2								1	3	1.13333
YLR380w										1					1.4			1	3	1.13333
YEL034w		1															1	1.4	3	1.13333
YAL019w		1.17															1	1.23	3	1.13333
YNR016c		1.1						1.3		1.13								1	4	1.1325
YNL208w		1.33				1				1.33				1				1	5	1.132
YDR096w								1			1.27	1.08			1.17	1.14			5	1.132
YHR179w	1.14286																1	1.25	3	1.13095
YOL018c										1.09								1.17	2	1.13
YDL226c								1.13											1	1.13
YDR146c								1.13											1	1.13
YNL212w								1.13											1	1.13
YOL090w								1.13											1	1.13
YDL052c																		1.13	1	1.13
YER055c																		1.13	1	1.13
YGL175c														1.13					1	1.13
YIL129c																		1.13	1	1.13
YIL150c		1.13																	1	1.13
YMR275c																		1.13	1	1.13
YPR144c																		1.13	1	1.13
YER107c		1						1.4		1.2	1						1	1.17	6	1.12833
YOR372c		1.25				1		1		1				1.21				1.3	6	1.12667
YNR053c		1.13							1	1.25									3	1.12667
YFL016c		1						1.5		1.13							1	1	5	1.126
YDL185w	1.21429	1.29				1		1.33	1.2	1.17			1	1	1			1.05	10	1.12543
YAR002c-a										1.25	1								2	1.125
YDL003w								1.25										1	2	1.125
YER182w		1								1.25									2	1.125
YHR020w								1.25										1	2	1.125
YHR117w										1.25								1	2	1.125
YJR117w		1								1.25									2	1.125
YJR139c	1.25							1											2	1.125
YKL154w										1.25								1	2	1.125
YKL190w		1								1.25									2	1.125
YOR231w										1.25								1	2	1.125
YPR056w										1								1.25	2	1.125
YPR103w								1.25						1					2	1.125
YJL128c															1			1.25	2	1.125
YPL180w		1.25																1	2	1.125
YDR130c		1					1	1.5		1.11								1	5	1.122
YHR103w	1	1.11						1.43		1								1.07	5	1.122
YIL043c		1								1.14	1.11				1			1.36	5	1.122
YDL102w								1						1.2				1.16	3	1.12
YHR169w		1.22								1								1.14	3	1.12
YDR226w	1.22222	1															1	1.25	4	1.11806
YBL076c	1.15385	1																1.2	3	1.11795
YDL160c								1.27							1.08			1	3	1.11667
YDR484w		1								1.25								1.1	3	1.11667
YGL099w								1						1.2				1.15	3	1.11667
YOR356w		1								1.13								1.22	3	1.11667
YDR227w		1.14															1	1.21	3	1.11667
YLL029w										1								1.23	2	1.115
YGL173c		1						1.11						1			1.2	1.26	5	1.114
YJL076w		1.39								1					1		1	1.18	5	1.114
YEL051w								1						1.14	1.2				3	1.11333
YLR058c		1								1.17								1.17	3	1.11333
YMR005w		1.13								1.21								1	3	1.11333
YMR012w								1.2									1.14	1	3	1.11333
YNL271c		1.26								1								1.08	3	1.11333
YOR070c														1.27		1		1.07	3	1.11333
YMR158w		1						1.25		1.2								1	4	1.1125
YDL207w								1			1.17	1		1		1		1.5	6	1.11167
YGL112c							1.13					1		1.27			1	1.15	5	1.11
YMR145c							1			1.25								1.08	3	1.11
YMR226c		1						1.33										1	3	1.11
YPL049c														1			1	1.33	3	1.11
YPR191w										1					1.33			1	3	1.11
YLR106c								1.11											1	1.11
YLR436c								1.11											1	1.11
YMR213w										1.11									1	1.11
YOR018w								1.11											1	1.11
YER093c		1.11																	1	1.11
YGL083w																		1.11	1	1.11
YLR189c																		1.11	1	1.11
YML015c																		1.11	1	1.11
YFL005w		1.14					1	1		1.29				1	1.25		1	1.2	8	1.11
YLR099c								1										1.22	2	1.11
YHR186c		1																1.22	2	1.11
YBR059c						1		1						1	1	1.2	1	1.56	7	1.10857
YER178w		1.11								1.08	1							1.24	4	1.1075
YJL176c		1.11						1								1		1.32	4	1.1075
YDR348c		1.17					1			1								1.25	4	1.105
YBR289w								1						1.33			1.09	1	4	1.105
YMR273c										1								1.21	2	1.105
YCR033w														1.21		1			2	1.105
YGL206c		1.13						1.1						1.05			1.16	1.08	5	1.104
YGL252c							1.1				1.2			1	1.14			1.08	5	1.104
YNR023w		1.14								1.17								1	3	1.10333
YDR303c		1					1.21	1.13		1.06								1.11	5	1.102
YKL196c		1				1		1.25	1	1.13					1.33			1	7	1.10143
YKR023w		1.2								1								1.1	3	1.1
YJL042w		1.24												1				1.06	3	1.1
YBR072w								1.2							1				2	1.1
YCR065w								1						1.2					2	1.1
YDL224c								1.2			1								2	1.1
YGR009c										1								1.2	2	1.1
YDL074c										1.13								1.07	2	1.1
YDL055c	1																	1.2	2	1.1
YJL029c		1.08																1.12	2	1.1
YDR444w																		1.1	1	1.1
YOR257w																		1.1	1	1.1
YLR433c							1.1			1.2								1	3	1.1
YML126c	1.3	1																1	3	1.1
YER043c	1.08333	1															1.13	1.18	4	1.09833
YJL168c		1.13				1.17				1.09								1	4	1.0975
YGR282c	1.28571	1																1	3	1.09524
YMR078c								1.11		1.08									2	1.095
YBL022c										1				1			1	1.38	4	1.095
YHR082c								1						1.33	1		1.14	1	5	1.094
YOR046c										1.17					1.11			1	3	1.09333
YJR092w		1.08		1.21	1			1.08											4	1.0925
YPR091c		1.14					1			1.09								1.14	4	1.0925
YNL309w		1.13									1.1	1.23			1	1			5	1.092
YNL007c		1.25				1		1.2		1								1	5	1.09
YKL022c		1.16						1.11	1										3	1.09
YER032w								1.09											1	1.09
YBR158w														1.09					1	1.09
YER033c		1.09																	1	1.09
YLR187w																		1.09	1	1.09
YPL160w																	1.09		1	1.09
YOR230w								1.18										1	2	1.09
YNL118c								1			1			1				1.35	4	1.0875
YFL008w								1						1.13				1.13	3	1.08667
YGL061c		1.14				1				1.29							1	1	5	1.086
YGR135w	1							1.17											2	1.085
YGR246c								1						1.17					2	1.085
YLR206w										1.17								1	2	1.085
YMR197c		1								1.17									2	1.085
YNL287w							1.17											1	2	1.085
YHR088w		1.17																1	2	1.085
YKL027w										1.17								1	2	1.085
YKL092c		1																1.17	2	1.085
YLR071c														1				1.17	2	1.085
YDR196c		1					1			1.25									3	1.08333
YDL131w	1									1								1.25	3	1.08333
YIL070c								1.25			1	1							3	1.08333
YOL045w								1.25						1				1	3	1.08333
YOR290c		1								1.25								1	3	1.08333
YIR006c		1.14													1			1.11	3	1.08333
YBL084c							1							1		1.25		1.08	4	1.0825
YCL009c		1						1							1			1.33	4	1.0825
YKL197c								1						1.33			1	1	4	1.0825
YNL075w								1			1						1.33	1	4	1.0825
YLR403w										1.33				1	1			1	4	1.0825
YIL041w	1.14286	1.07				1	1		1	1.11				1	1			1.4	9	1.08032
YBR160w		1					1	1.4		1								1	5	1.08
YHR064c								1.1						1.14				1	3	1.08
YGR202c		1								1.16									2	1.08
YFR038w																		1.08	1	1.08
YMR050c														1.08					1	1.08
YOR123c														1.08					1	1.08
YPL075w		1.2						1		1.18	1	1			1	1		1.25	8	1.07875
YER127w		1				1	1		1	1.33								1.13	6	1.07667
YDL153c		1.14								1.09								1	3	1.07667
YER014w		1								1.14								1.09	3	1.07667
YML028w		1						1						1			1.13	1.25	5	1.076
YKR029c		1.08												1.14		1		1.08	4	1.075
YGL009c	1.22222	1																1	3	1.07407
YNR047w		1						1										1.22	3	1.07333
YGR005c						1	1.09		1	1.2									4	1.0725
YLR131c	1	1					1	1.33		1								1.1	6	1.07167
YHR183w	1.21429	1																1	3	1.07143
YPL115c								1.17						1			1	1.11	4	1.07
YCL014w		1.21								1								1	3	1.07
YJR138w		1.13						1										1.08	3	1.07
YPR019w								1.21					1		1				3	1.07
YMR185w								1.07											1	1.07
YCR053w	1.07143																		1	1.07
YPR032w		1.07																	1	1.07
YKL014c		1.09						1						1.1			1	1.16	5	1.07
YBR267w							1											1.14	2	1.07
YFL042c										1.14								1	2	1.07
YNL197c								1.14			1								2	1.07
YBR080c															1.14			1	2	1.07
YDR505c															1			1.14	2	1.07
YHR158c		1																1.14	2	1.07
YNL084c		1																1.14	2	1.07
YPL137c		1.14																1	2	1.07
YMR124w								1.4			1	1			1	1	1	1.08	7	1.06857
YDR293c						1		1.1									1	1.17	4	1.0675
YJR005w		1.27					1			1								1	4	1.0675
YGR245c		1.2					1			1									3	1.06667
YJL001w								1.2		1								1	3	1.06667
YDR118w		1								1.2								1	3	1.06667
YKR090w		1								1.2								1	3	1.06667
YDR141c		1																1.13	2	1.065
YGR196c											1				1.13				2	1.065
YHR042w		1				1	1			1.18	1				1.07			1.2	7	1.06429
YJL110c											1.18	1		1		1		1.14	5	1.064
YBR291c							1.25			1	1							1	4	1.0625
YPL014w											1	1.25			1			1	4	1.0625
YDR023w	1.125																	1	2	1.0625
YBR172c						1.22		1.08		1	1	1		1	1	1	1	1.32	10	1.062
YDL167c								1			1.09				1	1.22		1	5	1.062
YDR074w		1								1.11								1.07	3	1.06
YMR102c		1					1.17			1.15	1	1				1		1.1	7	1.06
YPR042c								1.11			1	1.14		1		1.17	1	1	7	1.06
YMR302c		1								1.06								1.12	3	1.06
YER125w							1											1.12	2	1.06
YPR190c							1.06												1	1.06
YCR592		1.06																	1	1.06
YLR304c								1.18			1							1	3	1.06
YDL132w		1				1				1.08								1.15	4	1.0575
YFR009w								1.13		1.1				1				1	4	1.0575
YNL267w		1						1		1								1.23	4	1.0575
YBR198c						1.17		1		1.23				1	1		1	1	7	1.05714
YNR031c		1.07						1										1.1	3	1.05667
YDR246w								1		1								1.17	3	1.05667
YGL119w		1.17								1								1	3	1.05667
YDR233c	1										1							1.17	3	1.05667
YER070w	1							1.11											2	1.055
YHL011c								1										1.11	2	1.055
YPR010c								1.04										1.07	2	1.055
YLR438w		1																1.11	2	1.055
YLR219w		1												1.13			1	1.09	4	1.055
YBL037w		1.05					1	1		1								1.22	5	1.054
YIL124w		1				1	1	1.14	1	1.17		1			1	1		1.22	10	1.053
YMR033w	1					1	1.26		1	1									5	1.052
YDL182w	1	1								1.09							1	1.17	5	1.052
YNR050c	1.06667	1															1.14	1	4	1.05167
YML057w							1	1		1				1				1.25	5	1.05
YFR004w		1						1		1								1.2	4	1.05
YGL001c								1		1	1							1.2	4	1.05
YML008c	1	1															1	1.2	4	1.05
YIL035c							1.15			1								1	3	1.05
YJL012c						1				1								1.15	3	1.05
YNL041c		1								1								1.15	3	1.05
YDR081c								1										1.1	2	1.05
YLL001w								1.1										1	2	1.05
YGR152c		1																1.1	2	1.05
YPL105c		1																1.1	2	1.05
YDL056w														1.05					1	1.05
YER091c	1.07692																1	1.07	3	1.04897
YPL061w							1.14	1										1	3	1.04667
YLL011w		1								1.14								1	3	1.04667
YLR393w		1								1								1.14	3	1.04667
YNL068c		1								1.14								1	3	1.04667
YOR270c										1					1			1.14	3	1.04667
YDR379w														1			1	1.14	3	1.04667
YPL085w		1.14						1		1							1	1.08	5	1.044
YDR001c							1			1.13								1	3	1.04333
YJL201w		1								1								1.13	3	1.04333
YDR161w						1	1			1								1.17	4	1.0425
YGL062w	1.125							1										1	3	1.04167
YJR066w		1						1			1.13	1						1.07	5	1.04
YJR059w										1								1.08	2	1.04
YLL026w															1.04				1	1.04
YGL207w								1						1			1	1.15	4	1.0375
YOR035c						1				1								1.11	3	1.03667
YDR186c		1						1										1.11	3	1.03667
YDR228c		1								1.11								1	3	1.03667
YGL245w	1									1.11								1	3	1.03667
YKL009w		1					1.18			1							1	1	5	1.036
YOL078w		1.07																1	2	1.035
YGR113w		1.14					1			1								1	4	1.035
YER022w		1								1								1.1	3	1.03333
YOR207c		1						1.1										1	3	1.03333
YKL212w											1			1				1.1	3	1.03333
YML124c	1							1		1								1.13	4	1.0325
YBR143c	1									1.08					1			1.05	4	1.0325
YKL203c		1						1.06			1.06	1							4	1.03
YHR065c	1									1.09								1	3	1.03
YKR001c							1.09								1			1	3	1.03
YLR190w						1		1		1.2	1	1			1			1	7	1.02857
YPL237w		1				1	1		1	1								1.17	6	1.02833
YHR062c		1.11						1		1								1	4	1.0275
YLR177w								1						1	1.11	1			4	1.0275
YPL124w		1						1						1.13			1	1	5	1.026
YJL109c		1																1.05	2	1.025
YGL172w		1.09								1							1	1	4	1.0225
YPL077c						1				1	1			1		1	1	1.14	7	1.02
YIL078w	1							1		1								1.07	4	1.0175
YBR103w							1			1					1	1		1.08	5	1.016
YBL039c	1	1						1							1.09		1	1	6	1.015
YER040w		1						1			1	1				1		1	6	1
YPL146c		1					1			1							1	1	5	1
YNL037c	1							1			1				1			1	5	1
YDR229w							1	1		1				1					4	1
YHL025w						1			1	1				1					4	1
YBR071w		1					1			1								1	4	1
YGL234w	1							1		1								1	4	1
YMR255w		1					1			1								1	4	1
YOR249c						1				1						1		1	4	1
YER120w								1			1				1			1	4	1
YER167w								1						1		1	1		4	1
YKL065c										1	1			1				1	4	1
YMR203w										1	1				1			1	4	1
YOR099w		1								1	1							1	4	1
YDL013w						1				1				1					3	1
YFL038c		1						1		1									3	1
YLR429w						1				1								1	3	1
YOL144w		1						1		1									3	1
YOL148c		1				1				1									3	1
YPR139c								1		1								1	3	1
YBL045c										1					1			1	3	1
YDL090c		1								1								1	3	1
YDR301w								1						1				1	3	1
YDR448w		1								1								1	3	1
YDR496c										1				1				1	3	1
YER031c										1					1			1	3	1
YGL200c										1	1							1	3	1
YGR094w	1							1										1	3	1
YHR061c								1			1					1			3	1
YJR093c										1					1			1	3	1
YKL032c								1			1					1			3	1
YKL121w		1								1								1	3	1
YLL018c								1						1				1	3	1
YLR290c		1								1								1	3	1
YNL088w		1						1									1		3	1
YOR061w		1					1										1		3	1
YOR153w		1								1								1	3	1
YOR233w		1								1								1	3	1
YPL126w		1								1								1	3	1
YBL081w												1				1	1		3	1
YDR158w	1	1																1	3	1
YER045c											1	1						1	3	1
YGR209c		1													1			1	3	1
YGR258c														1			1	1	3	1
YHR128w	1	1																1	3	1
YIL112w		1												1				1	3	1
YMR217w	1	1																1	3	1
YDR121w							1			1									2	1
YER148w							1			1									2	1
YKR008w								1		1									2	1
YNR003c							1	1											2	1
YPR016c								1		1									2	1
YAL039c										1								1	2	1
YAR007c	1						1												2	1
YBL079w								1										1	2	1
YBL104c								1										1	2	1
YBR102c						1												1	2	1
YCL010c										1	1								2	1
YCL051w						1									1				2	1
YCR035c										1								1	2	1
YCR084c								1										1	2	1
YCR087c-a		1								1									2	1
YDL108w								1										1	2	1
YDL113c										1								1	2	1
YDL116w								1										1	2	1
YDR037w	1							1											2	1
YDR056c										1	1								2	1
YDR083w		1								1									2	1
YDR122w								1										1	2	1
YDR170c										1								1	2	1
YDR222w										1								1	2	1
YDR296w		1								1									2	1
YDR493w		1								1									2	1
YER004w										1								1	2	1
YER012w								1									1		2	1
YER087c-a										1	1								2	1
YFR019w								1										1	2	1
YGL023c										1								1	2	1
YGL073w								1										1	2	1
YGL117w								1						1					2	1
YGL210w										1					1				2	1
YGR044c								1						1					2	1
YGR166w								1										1	2	1
YHR025w	1							1											2	1
YHR031c								1										1	2	1
YHR193c										1								1	2	1
YHR200w								1										1	2	1
YIL107c										1								1	2	1
YIL115c								1										1	2	1
YIR038c		1								1									2	1
YJL074c								1									1		2	1
YJR056c		1								1									2	1
YJR072c										1								1	2	1
YKL013c		1						1											2	1
YKL062w			1					1											2	1
YKL106w										1								1	2	1
YKL195w								1			1								2	1
YKR082w								1										1	2	1
YLL035w								1						1					2	1
YLR262c										1								1	2	1
YLR291c								1										1	2	1
YLR319c						1												1	2	1
YLR386w										1								1	2	1
YML001w										1								1	2	1
YML071c								1										1	2	1
YMR308c								1										1	2	1
YNL112w	1						1												2	1
YNR049c		1								1									2	1
YOL010w		1				1													2	1
YOR043w										1								1	2	1
YOR066w								1						1					2	1
YOR091w										1								1	2	1
YOR176w										1								1	2	1
YPL036w	1							1											2	1
YPL043w		1						1											2	1
YPL050c										1								1	2	1
YPL183c								1						1					2	1
YPR181c								1										1	2	1
YAL043c														1				1	2	1
YBL067c		1																1	2	1
YBR078w											1				1				2	1
YBR164c															1			1	2	1
YCR030c		1													1				2	1
YDR513w		1									1								2	1
YEL055c														1				1	2	1
YGL202w	1	1																	2	1
YIL065c		1																1	2	1
YJR105w	1																1		2	1
YJR144w											1	1							2	1
YKL080w															1			1	2	1
YKL210w	1																	1	2	1
YML072c		1																1	2	1
YMR079w	1																	1	2	1
YMR144w														1				1	2	1
YMR235c															1			1	2	1
YMR264w		1																1	2	1
YNL042w		1																1	2	1
YOR051c															1			1	2	1
YOR112w															1			1	2	1
YOR355w		1																1	2	1
YPL032c		1																1	2	1
YPL184c														1				1	2	1
YPR095c		1																1	2	1
YPR165w		1																1	2	1
YFL039c	4.85714	4.09	7.32	7.44	3.79	4	2	9.96	2.23	5.8	1	1.29		1.31	1.31		1	1.94	16	3.70857
YAL005c	3.77778	3.22	4.9			3.24	3.76	6.73	2.34	4.4		1.29	3.25	5.32	1.52	3.94	3.58	3.27	15	3.63585
YLL024c	3.5	3.13	4.29		2	3.11	3.48	6.36	2.19	4.44	1.46	1.17	3.07	5.25	1.24786	3.7	3.5	3.15	17	3.23811
YNL209w	4.25806	2.23	5.47	2.35	1.95	3.62	4.07	3.65	3.29	6.9	1.51	1.38	2.56	2.92	1.0942	2.47	1.1	6.26	18	3.17124
YDL229w	4.48387	2.1	3.75		2.05	3.74	4.38	2.33	3.4	2.31	1.5	1.14	1.63	3.04	1.38	2.55	1.65	6.48	17	2.81846
YDR224c		2.8	1.5			2.2	7.82	3.86	1.33	4.29	1.17		3	3.38	1		2	1.67	13	2.77077
YHR174w	6.54167	2.64						1.25		1.44				1	1		2.5	2.65	8	2.37771
YGR192c	5.28571	2.89	1.6	1	1.22	2.45	3.2	1.71	1.9	3.39	1	1	1.5		1.19	1	2.5	5.61	17	2.26151
YBL075c	2.8											1	2.1			3.4			4	2.325
YJL052w	2.5					2.2				1.4								2	4	2.025
YDR225w		1.6				1	6		1	1.33	1			2.4		1	2.67		9	2
YBR118w	2.86667	2.59					1	2.38		2.13	1	1	1	1.11	1.29	1.33	1.11	4.81	13	1.81667
YCR012w	4.19048	1.9								1.4				1	1.17		1	1.62	7	1.75435
YJL008c								2.12			1		2.83	1.62	1	1	2.58		7	1.73571
YPR080w		2.59					1	2.38		2.13	1	1	1	1.11	1.29	1.33	1.11	4.81	12	1.72917
YOL139c		1.79					1.89	1.86		1.71	1.45	1.63			1.67	1.86		1.63	9	1.72111
YOL012c		1.25	2			1.25	3.57	2	1.33	2			1	1.25			1.5		10	1.715
YIL022w		1.96				1.33	1.89		1.33	2.3				1.14			1.17	2.28	8	1.675
YHR121w					1.33		1.38	2.27			1.23	1.25	1.83	1.83	1.14	2.2	1.71	1.62	11	1.61727
YBR009c		1.44			1		1	1		1.71	1		1.86	3.08			1.5	1.78	10	1.537
YNL030w		1.44			1		1	1		1.71	1		1.86	3.08			1.5	1.78	10	1.537
YPL106c	1.3		1				1.67	1		2.28	1.1	1		1.25	1.2	1.2		4.46	11	1.58727
YAL038w	3.83333	1.29						1.23						1.1	1.29		1	1.32	7	1.58048
YOL086c	4.13333	1.44				1.17		1.22		1	1				1.18	1		2.06	9	1.57815
YJR009c	2.70588	1.61		1				1	1.82		1		1.25	1.33			2.42		9	1.57065
YDR050c	2.66667	1.58						1		1.13	1						1.45	2.13	7	1.56524
YOR204w		2.03		1		1.38	1.23	1.75	1.33	3	1		1	1	1.26	1.11		2.42	13	1.50077
YJL034w			1					1.25							1.21		2.75	1.27	5	1.496
YLR044c	3.61111	1.5					1.33	1		1	1			1.08	1		1.3	2.1	10	1.49211
YDL053c		2.2			1.5	1	1.14	2.2		1.67	1.2	1.25	1.8	1.33	1	1.43	1.67	1.14	14	1.46643
YHR027c								1.82						1.52			1.14	1.32	4	1.45
YER036c								1.24						1.61				1.47	3	1.44
YNL064c	1.25	1.46		1			1.44	2.35		1.56	1	1.42	1.4	1.67	1	1.2	1.89	1.38	14	1.43
YGR178c		2.06			1.29	1.43	1.56	2.1	1.5	1	1			1.25	1.08	1.47	1.18	1.47	13	1.41462
YGR254w	1.61905	1.43	1					1.25		1.21			1				2.4	1.47	8	1.42238
YLR249w	1.125	1						2						1.79	1.18		1.34	1.38	7	1.40214
YKL060c	2.41667	1.64				1		1.33	1								1	1.42	7	1.40095
YNL189w					1		1.38	1.13			1.14	1	1.45	2.11	1.13			1.67	9	1.33444
YKL152c	2.4	1.63					1.5	1.33		1.17	1	1		1.25	1		1	1.85	11	1.37545
YOR133w	2.19231	1.39					1	1.26		1.36					1			1.42	7	1.37462
YDL192w		1.44					1.5	1.25						1	1		1.14	2.27	7	1.37143
YDR171w		1.63						1.17		1.5	1.29	1.25			1.38			1.33	7	1.36429
YDR385w	2.19231	1.39					1	1.26		1.36					1			1.32	7	1.36033
YLR347c	1.83333	1				1.25		1.36		1.22	1	1	1.5	2.09	1	1.6	1.29	1.53	13	1.35949
YLR259c		1				1.8	1	1.08		1.13	1.08	1	2.71	1.45	1.27	1	1.24	1.35	13	1.31615
YBR127c	1.33333	1.29	1.09	1	1	1.5	1.38	1.14		1.65	1.17	1	1.25	1.33	1.16	1.08	1.88	1.64	17	1.28784
YDL137w		1						1.25		1								1.9	4	1.2875
YOR136w								1.25							1.1			1.5	3	1.28333
YLR335w		1.7		1			1.21	1		2.06	1	1			1	1		1.76	10	1.273
YDR099w	1.66667	1.31			1		1.45	1		1.33		1	1.33	1	1.46	1.25	1.17	1.27	13	1.24897
YMR186w	1.51852		1			1.07		1.36		1.06				1.17	1.17		1.42	1.63	9	1.2665
YDR172w						1.43		1		1.43				1.14	1		1.13	1.73	7	1.26571
YIL075c		1.24					1	1.59		1.18								1.31	5	1.264
YKL016c		1.53					1.22	1.33		1.4	1.14	1		1.31		1.33	1.09	1.29	10	1.264
YKL204w							1	1.27		1.45	1	1			1.09	1.31		1.9	8	1.2525
YER165w	1.07692	1.87	1	1		1.31	1.17	1.27	1.06	1.68	1.08	1.13		1.25	1.2	1.22	1.13	1.59	16	1.25231
YNL138w		1.57				1		1.4		1.5	1				1.27	1.25	1	1.21	9	1.24444
YLR180w	1.5	1.18					1	2		1.23	1				1.08	1	1.2	1.2	10	1.239
YDL225w	1.16667	1.53				1.07		1.2		1.97	1	1		1	1		1.25	1.42	11	1.23697
YEL015w		1.38						1		1.5	1	1.17		1.29	1.25			1.27	8	1.2325
YBR039w	1	1.81				1.18	1.36	1.42	1.13	1.54	1	1			1	1.25	1.08		12	1.23083
YMR031c		1.1						1.19		1	1.09	1.09		1.42	1.1	1.46	1.22	1.63	10	1.23
YGR086c	1	1.71				1.33	1	1.33		1.25	1			1	1.15			1.5	10	1.227
YMR205c	1.52632	1.35	1				1	1		1.19	1.33				1			1.61	9	1.22292
YER025w							1	1.67					1	1.18					4	1.2125
YJL041w							1	1.23			1.09	1			1.44	1		1.7	7	1.20857
YER122c											1	1.4							2	1.2
YGR119c	1.33333					1	1.19			1.25	1	1.2			1.14			1.43	8	1.19292
YNL085w						1.11		1.5			1		1	1.39			1.2	1.14	7	1.19143
YGL048c		1.14				1	1	1.85		1.13				1.11			1	1.3	8	1.19125
YDR145w		1.06	1	1		1.18	1.47	1.2	1.29	1.5	1.1	1	1			1.45		1.21	13	1.18923
YJR091c		1.23		1.5				1.06			1.08	1.16			1	1		1.47	8	1.1875
YKL054c		1									1	1.13		1.25			1.22	1.5	6	1.18333
YGR207c		1				1.2	1.1	1.33	1.14	1.15	1.27	1.19		1			1.11	1.44	11	1.17545
YDR192c						1.2			1		1	1			1.33		1.33	1.33	7	1.17
YOR117w								1.17											1	1.17
YKL068w											1.18	1.22			1.1			1.17	4	1.1675
YDR143c							1.5	1.17			1			1.33	1			1	6	1.16667
YNL074c	1.25	1				1.64	1.11	1.4	1.1	1	1.19	1.27		1		1		1	12	1.16333
YBR079c	1.14286	1						1						1	1			1.83	6	1.16214
YJR045c	1	1.65	1			1.29	1.08	1.36	1.07	1.48	1			1	1	1	1.14	1.13	14	1.15714
YKR048c		1					1.2			1.13	1.11	1.25						1.25	6	1.15667
YKL126w							1.2	1		1.35					1			1.23	5	1.156
YJL130c		1.16						1.3		1.18						1		1.13	5	1.154
YDR068w		1.11								1.45	1				1			1.1	5	1.132
YIL036w		1.07				1.06	1	1.38	1.14	1.17	1.2	1.13		1.11	1.11	1		1.18	12	1.12917
YKL079w		1.14				1.11	1.25	1		1.21	1.11				1			1.21	8	1.12875
YML085c		1.2				1		1		1.17					1			1.38	6	1.125
YGR167w		1.17				1	1	1.33		1.33	1	1			1	1		1.4	10	1.123
YGR130c		1.16		1				1.22		1	1.17	1.13		1	1.14	1.05		1.33	10	1.12
YDL126c								1.23							1				2	1.115
YLL013c	1.4	1	1	1		1	1	1.5		1	1.08	1			1	1.5		1	13	1.11385
YBL030c		1				1	1		1	1.25	1				1		1	1.75	9	1.11111
YKL145w		1.13				1.1	1	1		1.29							1	1.25	7	1.11
YDR429c		1					1	1.33		1.44					1		1	1	7	1.11
YMR146c	1.2	1.17				1	1	1		1.1					1			1.38	8	1.10625
YML105c		1.33					1	1		1	1	1					1.25	1.27	8	1.10625
YDL088c		1						1.25			1.2	1.1		1	1	1.29		1	8	1.105
YNL071w	1.16667	1.18	1				1.08			1.2	1	1			1.07	1		1.35	10	1.10467
YDR394w							1	1.27		1.13					1				4	1.1
YOR259c							1	1.13		1.07					1.2				4	1.1
YDR214w						1		1.25		1					1.14				4	1.0975
YJL123c							1	1						1.25				1.14	4	1.0975
YJR121w	1	1								1.08	1				1.27			1.17	6	1.08667
YFL037w	1	1.1				1	1	1		1.15					1			1.42	8	1.08375
YJR083c		1.25						1		1	1					1		1.23	6	1.08
YNL055c		1.25				1.14	1	1		1	1	1			1.08			1.25	9	1.08
YDR299w								1			1.17				1.13			1	4	1.075
YMR246w								1						1				1.22	3	1.07333
YML010w								1			1	1		1.14	1		1.13	1.23	7	1.07143
YER110c								1						1	1.13		1	1.22	5	1.07
YDR289c							1.1				1	1		1			1	1.29	6	1.065
YGL008c	1										1				1.08			1.13	4	1.0525
YBL099w		1				1	1		1	1.07					1.21				6	1.04667
YFR002w						1		1		1	1	1		1	1		1.17	1.24	9	1.04556
YLR447c								1		1		1		1	1.17				5	1.034
YGL137w								1.1							1			1	3	1.03333
YFR024c-a										1					1				2	1
YJR077c															1			1	2	1
YKR020w											1	1			1				3	1
YIL142w	1						1			1.33	1		2.23		1		1.72	1.15	8	1.30375
YLR314c		1.71				1.42	1	1	1	1.82	1.33	1	1		1			1.4	11	1.24364
YCR028c-a		1.25					1.4	1.5		1	1			1.25			1.25	1.25	8	1.2375
YML117w			1					1.65	1		1.07	1.09		1.33	1.18	1.32	1.35	1.27	10	1.226
YNL006w		1						1		1	1.5	1.25		1			1.33	1.5	8	1.1975
YGL092w		1.14				1.2		1.11		1.17	1.22	1.43		1.29		1		1.2	9	1.19556
YGL013c		1			1.22			1.17				1	1	1.65	1	1.17	1.39	1.15	10	1.175
YER151c		1.47						1.13			1	1		1.14	1	1.36		1.19	8	1.16125
YER068w		1.38				1.2		1	1	1.5	1	1		1.2	1	1		1.17	11	1.13182
YIL038c		1						1.28			1	1		1.09	1.25	1.13	1.08	1.11	9	1.10444
YPL070w		1.06				1				1.21	1			1	1			1.14	7	1.05857
YDR206w		1					1	1.21	1		1			1.1		1	1	1.13	9	1.04889
YIL056w	1	1	1			1	1	1	1	1.11	1		1	1	1	1.13	1.13	1.2	15	1.038
YBR106w		1								1	1			1	1			1.22	6	1.03667
YML012w		1					1			1.17	1			1				1	6	1.02833
YDR502c	1							1			1			1	1				5	1
YDR322c-a		1					1	1			1							1	5	1
YNL278w																		1	1	1
YFL049w																		1	1	1
YGR083c																		1	1	1
YLL032c																		1	1	1
YLR228c																		1	1	1
YOR267c																		1	1	1
YPL110c																		1	1	1
YPR185w																		1	1	1
YAL001c														1					1	1
YAL007c																		1	1	1
YAL034c																	1		1	1
YAL036c								1											1	1
YAL042w										1									1	1
YAR008w										1									1	1
YBL009w								1											1	1
YBL026w								1											1	1
YBL051c										1									1	1
YBL085w																		1	1	1
YBL098w										1									1	1
YBR081c																		1	1	1
YBR086c										1									1	1
YBR104w										1									1	1
YBR105c														1					1	1
YBR109c																		1	1	1
YBR115c																	1		1	1
YBR120c																		1	1	1
YBR126c	1																		1	1
YBR136w											1								1	1
YBR142w										1									1	1
YBR154c																		1	1	1
YBR159w																		1	1	1
YBR166c								1											1	1
YBR208c																	1		1	1
YBR218c																		1	1	1
YBR238c								1											1	1
YBR253w										1									1	1
YBR273c																		1	1	1
YCL016c																	1		1	1
YCL040w	1																	1	2	1
YCL043c		1																	1	1
YCL057c-a																		1	1	1
YCL061c		1																	1	1
YCR027c								1											1	1
YCR046c																		1	1	1
YCR047c		1																	1	1
YCR093w								1											1	1
YDL008w								1											1	1
YDL020c			1																1	1
YDL040c										1									1	1
YDL042c																		1	1	1
YDL053c			1																1	1
YDL072c																		1	1	1
YDL084w															1				1	1
YDL097c																		1	1	1
YDL099w							1												1	1
YDL100c														1					1	1
YDL129w																		1	1	1
YDL147w																		1	1	1
YDL149w																		1	1	1
YDL150w							1												1	1
YDL173w																		1	1	1
YDL197c														1					1	1
YDL198c										1									1	1
YDL213c		1																	1	1
YDR041w																		1	1	1
YDR051c																		1	1	1
YDR086c		1																	1	1
YDR097c														1					1	1
YDR128w								1											1	1
YDR153c																		1	1	1
YDR159w																		1	1	1
YDR189w																		1	1	1
YDR211w																		1	1	1
YDR213w														1					1	1
YDR216w								1											1	1
YDR251w																		1	1	1
YDR288w								1											1	1
YDR309c								1											1	1
YDR311w																		1	1	1
YDR346c																		1	1	1
YDR353w																	1		1	1
YDR398w								1											1	1
YDR407c								1											1	1
YDR427w																		1	1	1
YDR454c																		1	1	1
YDR460w																		1	1	1
YDR532c								1											1	1
YEL002c		1																	1	1
YEL020w-a																		1	1	1
YEL022w																		1	1	1
YEL031w																		1	1	1
YEL046c																		1	1	1
YEL062w								1											1	1
YER021w														1					1	1
YER062c																		1	1	1
YER086w	1																		1	1
YER090w	1																		1	1
YER114c																		1	1	1
YER162c																		1	1	1
YFL002c														1					1	1
YFL022c	1																		1	1
YFL034w																		1	1	1
YFR010w	1																		1	1
YFR011c											1								1	1
YFR052w								1											1	1
YGL039w								1											1	1
YGL040c								1											1	1
YGL066w																1			1	1
YGL105w																		1	1	1
YGL161c																		1	1	1
YGL180w								1											1	1
YGL198w										1									1	1
YGL216w																		1	1	1
YGL227w														1					1	1
YGL233w														1					1	1
YGR061c								1											1	1
YGR071c								1											1	1
YGR092w								1											1	1
YGR150c														1					1	1
YGR159c								1											1	1
YGR174c											1								1	1
YGR195w								1											1	1
YGR222w																		1	1	1
YGR229c																		1	1	1
YGR244c								1											1	1
YGR250c																		1	1	1
YGR261c																		1	1	1
YGR267c								1											1	1
YHL007c																		1	1	1
YHL031c										1									1	1
YHR008c															1				1	1
YHR041c																		1	1	1
YHR068w	1																		1	1
YHR084w															1				1	1
YHR120w								1											1	1
YHR159w										1									1	1
YHR190w																		1	1	1
YHR216w						1													1	1
YIL009w																		1	1	1
YIL021w								1											1	1
YIL118w										1									1	1
YIL136w															1				1	1
YIL159w								1											1	1
YIR007w										1									1	1
YIR025w																		1	1	1
YJL011c							1												1	1
YJL048c																	1		1	1
YJL061w																		1	1	1
YJL117w																		1	1	1
YJL140w								1											1	1
YJR007w																		1	1	1
YJR014w																		1	1	1
YJR016c								1											1	1
YJR031c								1											1	1
YJR050w														1					1	1
YJR058c								1											1	1
YJR070c								1											1	1
YJR076c							1												1	1
YJR109c	1																		1	1
YJR110w																		1	1	1
YJR132w																		1	1	1
YKL035w																		1	1	1
YKL038w						1													1	1
YKL054c															1				1	1
YKL058w								1											1	1
YKL078w								1											1	1
YKL094w										1									1	1
YKL120w															1				1	1
YKL135c								1											1	1
YKL148c								1											1	1
YKL179c										1									1	1
YKL181w																		1	1	1
YKL205w																		1	1	1
YKL218c								1											1	1
YKR016w										1									1	1
YKR025w							1												1	1
YKR046c																		1	1	1
YKR083c																		1	1	1
YLL007c								1											1	1
YLL040c								1											1	1
YLR027c																		1	1	1
YLR043c																		1	1	1
YLR072w										1									1	1
YLR096w																		1	1	1
YLR216c																		1	1	1
YLR263w								1											1	1
YLR272c								1											1	1
YLR277c																		1	1	1
YLR292c																		1	1	1
YLR373c								1											1	1
YLR384c								1											1	1
YLR438c-a																		1	1	1
YLR452c																		1	1	1
YML037c											1								1	1
YML048w											1								1	1
YML060w														1					1	1
YML061c										1									1	1
YML069w		1																	1	1
YML095c																		1	1	1
YML101c										1									1	1
YML106w	1																		1	1
YML114c		1																	1	1
YMR049c																		1	1	1
YMR067c																		1	1	1
YMR072w																		1	1	1
YMR080c								1											1	1
YMR149w											1								1	1
YMR167w								1											1	1
YMR183c											1								1	1
YMR218c																		1	1	1
YMR229c								1											1	1
YMR233w							1												1	1
YMR260c		1																	1	1
YMR261c																		1	1	1
YMR280c								1											1	1
YMR307w															1				1	1
YMR312w										1									1	1
YMR314w								1											1	1
YNL087w																		1	1	1
YNL091w		1																	1	1
YNL106c																		1	1	1
YNL131w											1								1	1
YNL135c																	1		1	1
YNL163c								1											1	1
YNL167c								1											1	1
YNL172w								1											1	1
YNL173c		1																	1	1
YNL175c										1									1	1
YNL182c														1					1	1
YNL206c							1												1	1
YNL207w																		1	1	1
YNL222w								1											1	1
YNL239w	1																		1	1
YNL241c	1																		1	1
YNL243w																		1	1	1
YNL244c																		1	1	1
YNL339c																		1	1	1
YNR018w								1											1	1
YNR029c								1											1	1
YOL021c																		1	1	1
YOL038w								1											1	1
YOL062c															1				1	1
YOL072w																		1	1	1
YOL109w																	1		1	1
YOL142w																		1	1	1
YOL149w																		1	1	1
YOR001w								1											1	1
YOR020c		1																	1	1
YOR157c								1											1	1
YOR191w								1											1	1
YOR211c										1									1	1
YOR217w								1											1	1
YOR222w																		1	1	1
YOR224c								1											1	1
YOR250c		1																	1	1
YOR296w																		1	1	1
YOR317w		1																	1	1
YOR323c	1																		1	1
YOR341w								1											1	1
YOR342c								1											1	1
YPL010w							1												1	1
YPL012w															1				1	1
YPL016w		1																	1	1
YPL020c																		1	1	1
YPL031c								1											1	1
YPL078c								1											1	1
YPL084w															1				1	1
YPL096w																		1	1	1
YPL104w								1											1	1
YPL116w																		1	1	1
YPL151c												1							1	1
YPL240c																	1		1	1
YPL266w								1											1	1
YPL273w																		1	1	1
YPR004c								1											1	1
YPR008w										1									1	1
YPR055w								1											1	1
YPR058w																		1	1	1
YPR069c																		1	1	1
YPR089w								1											1	1
YPR112c																		1	1	1
YPR113w																		1	1	1
YPR119w																		1	1	1
YPR163c	1																		1	1
YPR175w																		1	1	1
YPR178w										1									1	1

## Sheet: Table S4
Table S4
					S.pombe Master Table
Results of IP experiments that was used to compose Chromatin Central in S.pombe. Column ORF lists all identified proteins.
Further columns list A-indices of proteins identified in the IP experiment using corresponding genes as baits. For each ORF the table reports
the number of times it was identified (Counter) in all IPs and the average of corresponding A-indices (A-index ave)
ORF	alp13	clr6	ies6	msc1	pht1	png2	rvb1	set3	swc4	tra12	swc2	yaf9	Counter	A-index ave	GRP1	GRP2	GRP3	GRP4	GRP5
SPAC29A4.18	12.13	10.12				12.06							3	11.4367	0	0	0	0	0
SPCC1259.04			12.14		1.25		12						3	8.46333	0	0	0	0	0
SPAC222.04c*			15		1.5		7.63						3	8.04333	0	0	0	0	0
SPBC11B10.10c					18.89	1	1.5						3	7.13	0	0	0	0	0
SPAC22H10.03c					7								1	7	0	0	0	0	0
SPAPB8E5.09*		1.53	7.46	12.68	9.22		9.38		7.56	4.73	1.75	6.41	9	6.74667	0	0	0	0	0
SPBC36.05c*	9.94	6.47				8.61	1						4	6.505	0	0	0	0	0
SPAC2F7.07c	7.48	4.85											2	6.165	0	0	0	0	0
SPBC83.08		1.3	7.2	8.25	6.71	1.25	8.1		7.86	4.17	7.68	5.2	10	5.772	0	0	0	0	0
SPAC25B8.02		8				7.95		1.25					3	5.73333	0	0	0	0	0
SPAC23H4.12*	6.5	7.85							1.5				3	5.28333	0	0	0	0	0
SPBC21C3.02c		3.52				6.19							2	4.855	0	0	0	0	0
SPBC1709.11c		5				7.38		1.5					3	4.62667	0	0	0	0	0
SPBC12C2.10c		3.87				5.21							2	4.54	0	0	0	0	0
SPAC23C11.15	6.56	5.14					1						3	4.23333	0	0	0	0	0
SPCC364.06					4.22								1	4.22	0	0	0	0	0
SPAC23G3.04			5.33		1.33		5.75						3	4.13667	0	0	0	0	0
SPBC1734.16c		4.93				5.54	1.75						3	4.07333	0	0	0	0	0
SPAC637.12c	1.55								5.32			5.22	3	4.03	0	0	0	0	0
SPAC16C9.05	5.29	2.71											2	4	0	0	0	0	0
SPBC1685.08		2.13				5.75							2	3.94	0	0	0	0	0
SPBP23A10.08	1.33	1	6.26	3.13	4.47		5.09		6.47	1.17	1.94	7.56	10	3.842	0	0	0	0	0
SPBC365.10		1	8.02		1.67		7.15	1.33					5	3.834	0	0	0	0	0
SPAC29A4.04c		1					6.53						2	3.765	0	0	0	0	0
SPCC576.13					3.6								1	3.6	0	0	0	0	0
SPAC144.02			7.5		1		2.22						3	3.57333	0	0	0	0	0
SPAC664.02c		1	5.81		1.33		6						4	3.535	0	0	0	0	0
SPAC6B12.05c			6.83		1.3		2.25						3	3.46	0	0	0	0	0
SPBC2D10.11c					3.35								1	3.35	0	0	0	0	0
SPBC428.06c		4.75				1.71							2	3.23	0	0	0	0	0
SPAC23G3.06					1.25		5.16						2	3.205	0	0	0	0	0
SPCC1259.07		1.73				6.76	1						3	3.16333	0	0	0	0	0
SPCC1795.08c	1.94								3.22			4.21	3	3.12333	0	0	0	0	0
SPAC10F6.08c			5.91		1.5		1.83						3	3.08	0	0	0	0	0
SPAC17G8.07*		1		1.67	3.2		2.3		1.8		3.67	7	7	2.94857	0	0	0	0	0
SPCC830.05c	1.93								3.9			2.9	3	2.91	0	0	0	0	0
SPAC3G9.08	1								1.57			6	3	2.85667	0	0	0	0	0
SPAC22E12.11c*						1		4.6					2	2.8	0	0	0	0	0
SPCC16C4.20c							2.8						1	2.8	0	0	0	0	0
SPAC9G1.13c*				2.21	3.5		1.35		4		2.12	3.61	6	2.79833	0	0	0	0	0
SPAC4H3.02c				4	3.93		2.63		1.13		3.53	1.5	6	2.78667	0	0	0	0	0
SPAC343.11c*				2.76	4.18		2.09		2.63		1.49	3.21	6	2.72667	0	0	0	0	0
SPBP35G2.13c*				3	7.4		1.44		1		2.4	1	6	2.70667	0	0	0	0	0
SPBC8D2.03c SPBC1105.12 SPAC1834.03c			1		9	1	1.5	1	1				6	2.41667	0	0	0	0	0
SPCC622.13c							1.36			3.37			2	2.365	0	0	0	0	0
SPBC25H2.12c		3.16	1.25										2	2.205	0	0	0	0	0
SPAC11E3.01c				1.77	3.66		1.8		1.66		2	2.31	6	2.2	0	0	0	0	0
SPBC1604.17c							1.67			2.67			2	2.17	0	0	0	0	0
SPAC14C4.12c		1.67				2.62							2	2.145	0	0	0	0	0
SPAC1F5.11c	1.37								2.42			2.37	3	2.05333	0	0	0	0	0
SPXXXXXX			2		2		2						2	2	0	0	0	0	0
SPAC1687.01							2						1	2	0	0	0	0	0
SPCC550.12				1.54	4.15		1.85		1.6		1	1.73	6	1.97833	0	0	0	0	0
SPBC29A3.05					1.17		2.67						2	1.92	0	0	0	0	0
SPBP16F5.03c*										1.9			1	1.9	0	0	0	0	0
SPAC16E8.12c		1.86											1	1.86	0	0	0	0	0
SPAC29B12.01		1	3.22		1.24		2.67	1					4	1.826	0	0	0	0	0
SPBC23G7.03								1.75					1	1.75	0	0	0	0	0
SPBC8D2.04 SPBC1105.11c SPAC1834.04					3.17	1		1					3	1.72333	0	0	0	0	0
SPCC1235.09		1.18				1.5		2.33					3	1.67	0	0	0	0	0
SPCC1672.02c		1.25			2.09								2	1.67	0	0	0	0	0
SPCC320.01c							1.67						1	1.67	0	0	0	0	0
SPBC800.04c					1.67								1	1.67	0	0	0	0	0
SPBC13G1.06c								1.67					1	1.67	0	0	0	0	0
SPAC31A2.04c							1.67						1	1.67	0	0	0	0	0
SPAC12G12.09							1.67						1	1.67	0	0	0	0	0
SPAC1006.02							1			2.33			2	1.665	0	0	0	0	0
SPAC23G3.01							1.66						1	1.66	0	0	0	0	0
SPBC32H8.05					2			1.25					2	1.625	0	0	0	0	0
SPAC9E9.04								1.6					1	1.6	0	0	0	0	0
SPAC1B3.01c							1.6						1	1.6	0	0	0	0	0
SPCC24B10.19c		2.1						1					2	1.55	0	0	0	0	0
SPCC4G3.14		2	1										2	1.5	0	0	0	0	0
SPBC2A9.02		1.5					1.5						2	1.5	0	0	0	0	0
SPCC825.01							1.5						1	1.5	0	0	0	0	0
SPCC645.08c								1.5					1	1.5	0	0	0	0	0
SPCC285.09c							1.5						1	1.5	0	0	0	0	0
SPBC428.16c							1.5						1	1.5	0	0	0	0	0
SPAC4G9.06c					1.5								1	1.5	0	0	0	0	0
SPAC4F8.04								1.5					1	1.5	0	0	0	0	0
SPAC26A3.06								1.5					1	1.5	0	0	0	0	0
SPAC25B8.19c						1.5							1	1.5	0	0	0	0	0
SPAC23H4.14							1.5						1	1.5	0	0	0	0	0
SPAC21E11.03c					1.5								1	1.5	0	0	0	0	0
SPAC1B1.02c						1.5							1	1.5	0	0	0	0	0
SPAC19G12.12								1.5					1	1.5	0	0	0	0	0
SPAC19A8.07c								1.5					1	1.5	0	0	0	0	0
SPAC13G7.13c								1.5					1	1.5	0	0	0	0	0
SPBC21D10.10	1.22								1.33			1.89	3	1.48	0	0	0	0	0
SPCP1E11.08								1.44					1	1.44	0	0	0	0	0
SPAC644.17c					1.44								1	1.44	0	0	0	0	0
SPBC13G1.02							1.43						1	1.43	0	0	0	0	0
SPBC16G5.15c		1.27				1.57							2	1.42	0	0	0	0	0
SPBC30B4.04c		1.33						1.5					2	1.415	0	0	0	0	0
SPCC338.07c							1.4						1	1.4	0	0	0	0	0
SPBC1105.04c								1.4					1	1.4	0	0	0	0	0
SPACUNK4.16c							1.4						1	1.4	0	0	0	0	0
SPAC22G7.05					1.4								1	1.4	0	0	0	0	0
SPAC18G6.11c							1.4						1	1.4	0	0	0	0	0
SPBC8D2.13		1					2.15			1			3	1.38333	0	0	0	0	0
SPBC3B9.14c					1.38								1	1.38	0	0	0	0	0
SPBC56F2.07c		1.75					1.38	1					3	1.37667	0	0	0	0	0
SPCC663.01c			1.5				1.25						2	1.375	0	0	0	0	0
SPBC17A3.03c		1.17					1.58						2	1.375	0	0	0	0	0
SPAC17A3.03c		1.17					1.58						2	1.375	0	0	0	0	0
SPBC20F10.08c							1.35						1	1.35	0	0	0	0	0
SPAC3H5.01c		1.33					1.33						2	1.33	0	0	0	0	0
SPCC970.01							1.33						1	1.33	0	0	0	0	0
SPCC5E4.03c					1.33								1	1.33	0	0	0	0	0
SPCC24B10.07							1.33						1	1.33	0	0	0	0	0
SPCC191.13					1.33								1	1.33	0	0	0	0	0
SPCC1672.08c								1.33					1	1.33	0	0	0	0	0
SPCC1450.02					1.33								1	1.33	0	0	0	0	0
SPCC126.15c								1.33					1	1.33	0	0	0	0	0
SPBC691.04					1.33								1	1.33	0	0	0	0	0
SPBC4F6.13c					1.33								1	1.33	0	0	0	0	0
SPBC2F12.03c								1.33					1	1.33	0	0	0	0	0
SPBC2D10.02							1.33						1	1.33	0	0	0	0	0
SPBC2A9.12							1.33						1	1.33	0	0	0	0	0
SPBC29A10.06c							1.33						1	1.33	0	0	0	0	0
SPBC28F2.11					1.33								1	1.33	0	0	0	0	0
SPBC11B10.03								1.33					1	1.33	0	0	0	0	0
SPAC9B6.07					1.33								1	1.33	0	0	0	0	0
SPAC6C3.09							1.33						1	1.33	0	0	0	0	0
SPAC4A8.13c							1.33						1	1.33	0	0	0	0	0
SPAC3A11.02					1.33								1	1.33	0	0	0	0	0
SPAC22A12.16		1.33											1	1.33	0	0	0	0	0
SPAC222.08c							1.33						1	1.33	0	0	0	0	0
SPAC20G8.02								1.33					1	1.33	0	0	0	0	0
SPAC13F5.09							1.33						1	1.33	0	0	0	0	0
SPCC757.09c		1.33		1			1.67	1.25					4	1.3125	0	0	0	0	0
SPCC584.01c			1	1.07			1.69	1.45					4	1.3025	0	0	0	0	0
SPAC26H5.04		1.5					1	1.4					3	1.3	0	0	0	0	0
SPAC5D6.02c		1.3											1	1.3	0	0	0	0	0
SPAC23D3.02							1.3						1	1.3	0	0	0	0	0
SPBC12C2.11		1.29				1	1.76			1.13			4	1.295	0	0	0	0	0
SPAC29B12.08					1.25	1.33							2	1.29	0	0	0	0	0
SPBC21H7.04					1.29								1	1.29	0	0	0	0	0
SPAC22F8.10c								1.29					1	1.29	0	0	0	0	0
SPBC16A3.19							1		1			1.82	3	1.27333	0	0	0	0	0
SPAC3F10.03		1.19		1.09			1.7	1		1.3		1.33	6	1.26833	0	0	0	0	0
SPAC7D4.04							1.33	1.2					2	1.265	0	0	0	0	0
SPBP8B7.20c					1.08		1.27	1.43					3	1.26	0	0	0	0	0
SPAC458.03							1.14			1.38			2	1.26	0	0	0	0	0
SPCC1682.13		1.2				1.56		1					3	1.25333	0	0	0	0	0
SPAPYUG7.03c		1					1.5						2	1.25	0	0	0	0	0
SPAC4D7.09		1.5					1						2	1.25	0	0	0	0	0
SPAC2G11.10c		1					1.5						2	1.25	0	0	0	0	0
SPAC2F7.11										1.5		1	2	1.25	0	0	0	0	0
SPCC1840.09								1.25					1	1.25	0	0	0	0	0
SPCC1795.04c							1.25						1	1.25	0	0	0	0	0
SPBC649.01c							1.25						1	1.25	0	0	0	0	0
SPBC28E12.04							1.25						1	1.25	0	0	0	0	0
SPBC1734.01c								1.25					1	1.25	0	0	0	0	0
SPAC6G10.05c							1.25						1	1.25	0	0	0	0	0
SPAC1F3.03					1.25								1	1.25	0	0	0	0	0
SPAC17H9.05					1.25								1	1.25	0	0	0	0	0
SPAC17G6.18								1.25					1	1.25	0	0	0	0	0
SPAC14C4.14		1.33					1.2			1.2			3	1.24333	0	0	0	0	0
SPAC24B11.06c							1.13	1.33					2	1.23	0	0	0	0	0
SPAC6B12.15		1.14					1.77			1		1	4	1.2275	0	0	0	0	0
SPBC337.01c		1.17					1.5	1					3	1.22333	0	0	0	0	0
SPBC146.14c		1.17					1.5	1					3	1.22333	0	0	0	0	0
SPCC417.14c							1.11	1.33					2	1.22	0	0	0	0	0
SPCC191.02c							1.11	1.33					2	1.22	0	0	0	0	0
SPBC800.06								1.22					1	1.22	0	0	0	0	0
SPAC1565.07c							1.22						1	1.22	0	0	0	0	0
SPBC651.08c					1.21								1	1.21	0	0	0	0	0
SPAC139.01c						1.21							1	1.21	0	0	0	0	0
SPCC736.14			1.2		1.13			1			1.5		4	1.2075	0	0	0	0	0
SPAC955.02c					1.2	1.21							2	1.205	0	0	0	0	0
SPAC57A10.13		1.17					1.33	1.1					3	1.2	0	0	0	0	0
SPAC20G8.01		1.17					1.33	1.1					3	1.2	0	0	0	0	0
SPAC23E2.01		1				1.4							2	1.2	0	0	0	0	0
SPAC1952.11c		1					1.4						2	1.2	0	0	0	0	0
SPCC1322.06							1.2						1	1.2	0	0	0	0	0
SPBPB21E7.07							1.2						1	1.2	0	0	0	0	0
SPBC839.10								1.2					1	1.2	0	0	0	0	0
SPBC83.07							1.2						1	1.2	0	0	0	0	0
SPBC660.13c							1.2						1	1.2	0	0	0	0	0
SPBC582.09								1.2					1	1.2	0	0	0	0	0
SPBC36.04							1.2						1	1.2	0	0	0	0	0
SPBC336.02							1.2						1	1.2	0	0	0	0	0
SPBC2G5.07c					1.2								1	1.2	0	0	0	0	0
SPBC2D10.08c					1.2								1	1.2	0	0	0	0	0
SPBC16A3.04								1.2					1	1.2	0	0	0	0	0
SPAPB21E7.07							1.2						1	1.2	0	0	0	0	0
SPAP8A3.08								1.2					1	1.2	0	0	0	0	0
SPAC222.06					1.2								1	1.2	0	0	0	0	0
SPAC19G10.03c								1.2					1	1.2	0	0	0	0	0
SPAC2E12.01		1				1		1.59					3	1.19667	0	0	0	0	0
SPAC22E12.19		1				1		1.59					3	1.19667	0	0	0	0	0
SPBC244.03		1.4			1		1.17						3	1.19	0	0	0	0	0
SPBC16C6.13c		1.4			1		1.17						3	1.19	0	0	0	0	0
SPBC646.12c		1.38					1						2	1.19	0	0	0	0	0
SPAC20G8.08c							1.19						1	1.19	0	0	0	0	0
SPCC63.14			1.17		1.2								2	1.185	0	0	0	0	0
SPBC776.08c							1.11	1.25					2	1.18	0	0	0	0	0
SPBC543.02c										1.18			1	1.18	0	0	0	0	0
SPBC16E9.11c								1.18					1	1.18	0	0	0	0	0
SPAC31G5.19					1.18								1	1.18	0	0	0	0	0
SPAC17H9.04c		1.17					1.14	1.2		1.2			4	1.1775	0	0	0	0	0
SPAC1B1.03c		1.17	1			1.5	1.2	1					5	1.174	0	0	0	0	0
SPCC736.06							1.17						1	1.17	0	0	0	0	0
SPCC16C4.14c							1.17						1	1.17	0	0	0	0	0
SPBC839.16							1.17						1	1.17	0	0	0	0	0
SPBC216.01c							1.17						1	1.17	0	0	0	0	0
SPBC19G7.16								1.17					1	1.17	0	0	0	0	0
SPAC6F6.10c								1.17					1	1.17	0	0	0	0	0
SPAC57A10.02							1.17						1	1.17	0	0	0	0	0
SPAC56F8.03							1.17						1	1.17	0	0	0	0	0
SPAC23H3.09c								1.17					1	1.17	0	0	0	0	0
SPAC12B10.18							1.17						1	1.17	0	0	0	0	0
SPAC1093.01							1.17						1	1.17	0	0	0	0	0
SPAC2F3.09		1					1					1.5	3	1.16667	0	0	0	0	0
SPAC1F12.07		1.5					1			1			3	1.16667	0	0	0	0	0
SPCP1E11.11		1						1.33					2	1.165	0	0	0	0	0
SPBC1703.07		1.33						1					2	1.165	0	0	0	0	0
SPAC6G9.14		1					1.33						2	1.165	0	0	0	0	0
SPAC22H12.02					1.33			1					2	1.165	0	0	0	0	0
SPAC1834.02		1					1.33						2	1.165	0	0	0	0	0
SPAC15A10.02					1.33					1			2	1.165	0	0	0	0	0
SPAPB1E7.03					1.15								1	1.15	0	0	0	0	0
SPCC622.10c								1.14					1	1.14	0	0	0	0	0
SPCC1494.10											1.14		1	1.14	0	0	0	0	0
SPBC3E7.11c								1.14					1	1.14	0	0	0	0	0
SPBC17G9.03c							1.14						1	1.14	0	0	0	0	0
SPAC31A2.14								1.14					1	1.14	0	0	0	0	0
SPAC2G11.11c							1.14						1	1.14	0	0	0	0	0
SPAC23A1.12c							1.14						1	1.14	0	0	0	0	0
SPAC1805.16c							1.14						1	1.14	0	0	0	0	0
SPAC1006.07							1.14						1	1.14	0	0	0	0	0
SPBC902.02c							1.26	1					2	1.13	0	0	0	0	0
SPBC23E6.07c							1.16	1.1					2	1.13	0	0	0	0	0
SPAC31A2.07c					1.13								1	1.13	0	0	0	0	0
SPCC330.13					1			1.25					2	1.125	0	0	0	0	0
SPBC776.02c							1	1.25					2	1.125	0	0	0	0	0
SPBC530.10c							1.25	1					2	1.125	0	0	0	0	0
SPBC4B4.09		1.25					1						2	1.125	0	0	0	0	0
SPBC428.15		1					1.25						2	1.125	0	0	0	0	0
SPAC4C5.05c		1.11					1.14						2	1.125	0	0	0	0	0
SPAC17C9.01c					1			1.25					2	1.125	0	0	0	0	0
SPAC11G7.03							1.25			1			2	1.125	0	0	0	0	0
SPAC10F6.01c		1.11					1.14						2	1.125	0	0	0	0	0
SPAC1F7.05		1.27				1	1.14	1.08					4	1.1225	0	0	0	0	0
SPCC970.10c		1					1.24						2	1.12	0	0	0	0	0
SPCC1494.06c		1			1.18		1.08	1.2					4	1.115	0	0	0	0	0
SPBC336.12c		1.17				1.17	1						3	1.11333	0	0	0	0	0
SPCC1682.02c							1.11						1	1.11	0	0	0	0	0
SPCC1672.12c							1.11						1	1.11	0	0	0	0	0
SPBC83.15					1.11								1	1.11	0	0	0	0	0
SPBC29B5.04c								1.11					1	1.11	0	0	0	0	0
SPBC1734.18c							1.11						1	1.11	0	0	0	0	0
SPBC1709.02c							1.11						1	1.11	0	0	0	0	0
SPAC9E9.10c								1.11					1	1.11	0	0	0	0	0
SPAC1142.08						1.08		1.14					2	1.11	0	0	0	0	0
SPAC29A4.21			1				1.21						2	1.105	0	0	0	0	0
SPAC1250.01			1				1.21						2	1.105	0	0	0	0	0
SPAC6G9.02c							1.2	1					2	1.1	0	0	0	0	0
SPAC630.02							1.2	1					2	1.1	0	0	0	0	0
SPAC609.05		1.2					1						2	1.1	0	0	0	0	0
SPAC3G9.07c		1.2						1					2	1.1	0	0	0	0	0
SPAC13G6.11c		1					1.2						2	1.1	0	0	0	0	0
SPAC12G12.01c							1.2	1					2	1.1	0	0	0	0	0
SPAC16.04							1.1						1	1.1	0	0	0	0	0
SPBC530.05		1.25			1	1.14	1						4	1.0975	0	0	0	0	0
SPBC1734.11		1.18			1	1	1.2						4	1.095	0	0	0	0	0
SPBC21C3.11					1.19	1							2	1.095	0	0	0	0	0
SPAC6F12.10c							1.09						1	1.09	0	0	0	0	0
SPAC6F12.1							1.09						1	1.09	0	0	0	0	0
SPBC887.03c					1.17			1					2	1.085	0	0	0	0	0
SPBC713.13c							1.17	1					2	1.085	0	0	0	0	0
SPBC646.09c								1.17		1			2	1.085	0	0	0	0	0
SPBC25H2.13c		1.17			1								2	1.085	0	0	0	0	0
SPAC25A8.01c							1.17	1					2	1.085	0	0	0	0	0
SPBC25D12.03c		1.25					1	1					3	1.08333	0	0	0	0	0
SPBC1677.03c		1					1					1.25	3	1.08333	0	0	0	0	0
SPAC6F12.15c							1	1.25		1			3	1.08333	0	0	0	0	0
SPBC31F10.13c							1.08						1	1.08	0	0	0	0	0
SPBC25H2.02		1.1					1.06	1		1.14			4	1.075	0	0	0	0	0
SPAC10F6.09c							1.07						1	1.07	0	0	0	0	0
SPBC29A3.19						1	1.14						2	1.07	0	0	0	0	0
SPBC18E5.01						1	1.14						2	1.07	0	0	0	0	0
SPBC1105.02c		1.14					1						2	1.07	0	0	0	0	0
SPBC13A2.02		1					1	1.2					3	1.06667	0	0	0	0	0
SPAC16C9.06c					1		1.1	1.1					3	1.06667	0	0	0	0	0
SPCC790.02							1.13	1					2	1.065	0	0	0	0	0
SPCC1739.03							1.06						1	1.06	0	0	0	0	0
SPAC6B12.12					1			1.11					2	1.055	0	0	0	0	0
SPBC800.05c							1		1	1.2		1	4	1.05	0	0	0	0	0
SPBC16A3.15c							1			1.13		1	3	1.04333	0	0	0	0	0
SPAC6C3.10c		1				1	1.17	1					4	1.0425	0	0	0	0	0
SPAC17G8.01c		1				1	1.17	1					4	1.0425	0	0	0	0	0
SPBC2G5.05		1					1.08						2	1.04	0	0	0	0	0
SPBP8B7.19					1		1.06						2	1.03	0	0	0	0	0
SPAC110.02			1				1.06						2	1.03	0	0	0	0	0
SPBC13E7.08c							1			1		1	3	1	0	0	0	0	0
SPAC30.13							1			1		1	3	1	0	0	0	0	0
SPAC29E6.09							1			1		1	3	1	0	0	0	0	0
SPCC74.02c					1			1					2	1	0	0	0	0	0
SPCC285.03							1	1					2	1	0	0	0	0	0
SPCC1919.10c		1					1						2	1	0	0	0	0	0
SPBP16F5.06					1			1					2	1	0	0	0	0	0
SPBC4F6.14					1			1					2	1	0	0	0	0	0
SPBC4F6.07c							1	1					2	1	0	0	0	0	0
SPBC2F12.10					1			1					2	1	0	0	0	0	0
SPBC2A9.04c						1	1						2	1	0	0	0	0	0
SPBC26H8.04c							1	1					2	1	0	0	0	0	0
SPBC19C2.10					1			1					2	1	0	0	0	0	0
SPBC19C2.09									1			1	2	1	0	0	0	0	0
SPBC14F5.12c					1			1					2	1	0	0	0	0	0
SPBC1198.02		1					1						2	1	0	0	0	0	0
SPBC119.05c								1		1			2	1	0	0	0	0	0
SPAP8A3.14c							1	1					2	1	0	0	0	0	0
SPAP32A8.01c		1					1						2	1	0	0	0	0	0
SPAC959.09c		1					1						2	1	0	0	0	0	0
SPAC6F12.14		1						1					2	1	0	0	0	0	0
SPAC3G6.01		1					1						2	1	0	0	0	0	0
SPAC3A12.07							1	1					2	1	0	0	0	0	0
SPAC24H6.05							1			1			2	1	0	0	0	0	0
SPAC22F8.09					1						1		2	1	0	0	0	0	0
SPAC1952.16							1	1					2	1	0	0	0	0	0
SPAC17G6.16c							1	1					2	1	0	0	0	0	0
SPAC1783.07c									1			1	2	1	0	0	0	0	0
SPAC1783.05		1			1								2	1	0	0	0	0	0
SPAC1556.02c		1					1						2	1	0	0	0	0	0
SPAC1142.04					1			1					2	1	0	0	0	0	0
SPAPB1A10.09								1.21					1	1.21	0	0	0	0	0
SPCC970.03								1					1	1	0	0	0	0	0
SPCC965.10										1			1	1	0	0	0	0	0
SPCC895.07								1					1	1	0	0	0	0	0
SPCC830.03					1								1	1	0	0	0	0	0
SPCC830.01c					1								1	1	0	0	0	0	0
SPCC794.12c										1			1	1	0	0	0	0	0
SPCC70.05c								1					1	1	0	0	0	0	0
SPCC63.01c								1					1	1	0	0	0	0	0
SPCC622.16c							1						1	1	0	0	0	0	0
SPCC613.13c							1						1	1	0	0	0	0	0
SPCC584.15c							1						1	1	0	0	0	0	0
SPCC584.05								1					1	1	0	0	0	0	0
SPCC584.04							1						1	1	0	0	0	0	0
SPCC569.03								1					1	1	0	0	0	0	0
SPCC553.03							1						1	1	0	0	0	0	0
SPCC550.11							1						1	1	0	0	0	0	0
SPCC4G3.04c								1					1	1	0	0	0	0	0
SPCC417.07c					1								1	1	0	0	0	0	0
SPCC330.18					1								1	1	0	0	0	0	0
SPCC330.01c							1						1	1	0	0	0	0	0
SPCC320.11c					1								1	1	0	0	0	0	0
SPCC306.03c							1						1	1	0	0	0	0	0
SPCC2H8.05c								1					1	1	0	0	0	0	0
SPCC290.03c		1											1	1	0	0	0	0	0
SPCC24B10.11c								1					1	1	0	0	0	0	0
SPCC188.07							1						1	1	0	0	0	0	0
SPCC188.03							1						1	1	0	0	0	0	0
SPCC1827.05c					1								1	1	0	0	0	0	0
SPCC1827.03c								1					1	1	0	0	0	0	0
SPCC18.12c								1					1	1	0	0	0	0	0
SPCC1739.14							1						1	1	0	0	0	0	0
SPCC16A11.17							1						1	1	0	0	0	0	0
SPCC1682.04								1					1	1	0	0	0	0	0
SPCC1620.14c					1								1	1	0	0	0	0	0
SPCC162.11c							1						1	1	0	0	0	0	0
SPCC1450.18								1					1	1	0	0	0	0	0
SPCC1442.10c							1						1	1	0	0	0	0	0
SPCC1442.02								1					1	1	0	0	0	0	0
SPCC1322.13												1	1	1	0	0	0	0	0
SPCC1322.04								1					1	1	0	0	0	0	0
SPCC1259.06								1					1	1	0	0	0	0	0
SPCC1235.10c							1						1	1	0	0	0	0	0
SPBSPU41410.05c							1						1	1	0	0	0	0	0
SPBPJ694.01								1					1	1	0	0	0	0	0
SPBPJ69.01								1					1	1	0	0	0	0	0
SPBPJ4664.07								1					1	1	0	0	0	0	0
SPBPB2B2.18							1						1	1	0	0	0	0	0
SPBPB2B2.12c										1			1	1	0	0	0	0	0
SPBP8B7.14c							1						1	1	0	0	0	0	0
SPBP8B7.09c								1					1	1	0	0	0	0	0
SPBP4H10.17c							1						1	1	0	0	0	0	0
SPBP4H10.07		1											1	1	0	0	0	0	0
SPBP4H10.06c							1						1	1	0	0	0	0	0
SPBP18G5.03					1								1	1	0	0	0	0	0
SPBC8D2.06							1						1	1	0	0	0	0	0
SPBC776.12c							1						1	1	0	0	0	0	0
SPBC776.09							1						1	1	0	0	0	0	0
SPBC725.07							1						1	1	0	0	0	0	0
SPBC713.02c							1						1	1	0	0	0	0	0
SPBC660.11					1								1	1	0	0	0	0	0
SPBC646.01c							1						1	1	0	0	0	0	0
SPBC56F2.12								1					1	1	0	0	0	0	0
SPBC56F2.04					1								1	1	0	0	0	0	0
SPBC543.04								1					1	1	0	0	0	0	0
SPBC4F6.06								1					1	1	0	0	0	0	0
SPBC4C3.02c		1											1	1	0	0	0	0	0
SPBC428.19c					1								1	1	0	0	0	0	0
SPBC428.11							1						1	1	0	0	0	0	0
SPBC409.21								1					1	1	0	0	0	0	0
SPBC405.01		1											1	1	0	0	0	0	0
SPBC4.03c							1						1	1	0	0	0	0	0
SPBC3H7.11								1					1	1	0	0	0	0	0
SPBC3D6.08c							1						1	1	0	0	0	0	0
SPBC3B9.07c								1					1	1	0	0	0	0	0
SPBC3B8.03		1											1	1	0	0	0	0	0
SPBC36B7.02							1						1	1	0	0	0	0	0
SPBC354.13								1					1	1	0	0	0	0	0
SPBC354.05c								1					1	1	0	0	0	0	0
SPBC337.14							1						1	1	0	0	0	0	0
SPBC337.13c							1						1	1	0	0	0	0	0
SPBC32C12.02										1			1	1	0	0	0	0	0
SPBC31F10.14c		1											1	1	0	0	0	0	0
SPBC31F10.11c								1					1	1	0	0	0	0	0
SPBC31F10.01							1						1	1	0	0	0	0	0
SPBC30D10.13c							1						1	1	0	0	0	0	0
SPBC2G2.08							1						1	1	0	0	0	0	0
SPBC2F12.13							1						1	1	0	0	0	0	0
SPBC2A9.01c							1						1	1	0	0	0	0	0
SPBC29A3.07c							1						1	1	0	0	0	0	0
SPBC29A3.06					1								1	1	0	0	0	0	0
SPBC29A10.10c							1						1	1	0	0	0	0	0
SPBC28F2.05c							1						1	1	0	0	0	0	0
SPBC28F2.03							1						1	1	0	0	0	0	0
SPBC26H8.11c							1						1	1	0	0	0	0	0
SPBC26H8.07c										1			1	1	0	0	0	0	0
SPBC25H2.16c								1					1	1	0	0	0	0	0
SPBC25H2.01c			1										1	1	0	0	0	0	0
SPBC25B2.07c								1					1	1	0	0	0	0	0
SPBC23E6.10c							1						1	1	0	0	0	0	0
SPBC23E6.04c					1								1	1	0	0	0	0	0
SPBC21H7.02								1					1	1	0	0	0	0	0
SPBC21D10.09c							1						1	1	0	0	0	0	0
SPBC216.07c							1						1	1	0	0	0	0	0
SPBC211.04c							1						1	1	0	0	0	0	0
SPBC21.06c							1						1	1	0	0	0	0	0
SPBC20F10.01			1										1	1	0	0	0	0	0
SPBC1A4.07c					1								1	1	0	0	0	0	0
SPBC19G7.13					1								1	1	0	0	0	0	0
SPBC19F8.07							1						1	1	0	0	0	0	0
SPBC1921.05								1					1	1	0	0	0	0	0
SPBC18H10.17c								1					1	1	0	0	0	0	0
SPBC18E5.07								1					1	1	0	0	0	0	0
SPBC17G9.09		1											1	1	0	0	0	0	0
SPBC17G9.04c							1						1	1	0	0	0	0	0
SPBC1773.09c							1						1	1	0	0	0	0	0
SPBC1734.15							1						1	1	0	0	0	0	0
SPBC1711.16								1					1	1	0	0	0	0	0
SPBC1711.08							1						1	1	0	0	0	0	0
SPBC1703.15c							1						1	1	0	0	0	0	0
SPBC16H5.10c					1								1	1	0	0	0	0	0
SPBC16H5.07c							1						1	1	0	0	0	0	0
SPBC16H5.04								1					1	1	0	0	0	0	0
SPBC1604.06c					1								1	1	0	0	0	0	0
SPBC15D4.16							1						1	1	0	0	0	0	0
SPBC15D4.14								1					1	1	0	0	0	0	0
SPBC1539.10								1					1	1	0	0	0	0	0
SPBC14F5.05c		1											1	1	0	0	0	0	0
SPBC146.13c							1						1	1	0	0	0	0	0
SPBC13G1.13							1						1	1	0	0	0	0	0
SPBC1347.02					1								1	1	0	0	0	0	0
SPBC12C2.08								1					1	1	0	0	0	0	0
SPBC12C2.02c							1						1	1	0	0	0	0	0
SPBC11C11.04c							1						1	1	0	0	0	0	0
SPBC119.01								1					1	1	0	0	0	0	0
SPAPJ730.01		1											1	1	0	0	0	0	0
SPAPJ698.03c							1						1	1	0	0	0	0	0
SPAPJ696.01c							1						1	1	0	0	0	0	0
SPAPB1E7.11c								1					1	1	0	0	0	0	0
SPAP8A3.13c										1			1	1	0	0	0	0	0
SPAP17D4.01												1	1	1	0	0	0	0	0
SPAP11E10.01							1						1	1	0	0	0	0	0
SPAC9G1.02		1											1	1	0	0	0	0	0
SPAC9B6.04c							1						1	1	0	0	0	0	0
SPAC926.04c		1											1	1	0	0	0	0	0
SPAC9.02c							1						1	1	0	0	0	0	0
SPAC8F11.03							1						1	1	0	0	0	0	0
SPAC824.05								1					1	1	0	0	0	0	0
SPAC823.06								1					1	1	0	0	0	0	0
SPAC6F6.09							1						1	1	0	0	0	0	0
SPAC6F12.07								1					1	1	0	0	0	0	0
SPAC6B12.07c										1			1	1	0	0	0	0	0
SPAC688.11							1						1	1	0	0	0	0	0
SPAC664.13							1						1	1	0	0	0	0	0
SPAC644.12								1					1	1	0	0	0	0	0
SPAC631.01c							1						1	1	0	0	0	0	0
SPAC607.01							1						1	1	0	0	0	0	0
SPAC57A7.06					1								1	1	0	0	0	0	0
SPAC513.05							1						1	1	0	0	0	0	0
SPAC4G9.11c					1								1	1	0	0	0	0	0
SPAC4A8.12c							1						1	1	0	0	0	0	0
SPAC4A8.03c								1					1	1	0	0	0	0	0
SPAC3H1.07								1					1	1	0	0	0	0	0
SPAC3G9.14		1											1	1	0	0	0	0	0
SPAC3G6.03c							1						1	1	0	0	0	0	0
SPAC328.03		1											1	1	0	0	0	0	0
SPAC323.02c							1						1	1	0	0	0	0	0
SPAC31G5.13								1					1	1	0	0	0	0	0
SPAC31F12.02c					1								1	1	0	0	0	0	0
SPAC30D11.08c					1								1	1	0	0	0	0	0
SPAC30.12								1					1	1	0	0	0	0	0
SPAC2G11.02							1						1	1	0	0	0	0	0
SPAC2F7.15								1					1	1	0	0	0	0	0
SPAC2F3.03c					1								1	1	0	0	0	0	0
SPAC2C4.07c							1						1	1	0	0	0	0	0
SPAC29E6.08								1					1	1	0	0	0	0	0
SPAC27F1.09c							1						1	1	0	0	0	0	0
SPAC27E2.09		1											1	1	0	0	0	0	0
SPAC27D7.02c								1					1	1	0	0	0	0	0
SPAC26H5.05								1					1	1	0	0	0	0	0
SPAC26A3.12c							1						1	1	0	0	0	0	0
SPAC26A3.10							1						1	1	0	0	0	0	0
SPAC25G10.05c								1					1	1	0	0	0	0	0
SPAC23G3.12c							1						1	1	0	0	0	0	0
SPAC23G3.07c								1					1	1	0	0	0	0	0
SPAC23D3.11							1						1	1	0	0	0	0	0
SPAC23D3.09					1								1	1	0	0	0	0	0
SPAC23D3.01					1								1	1	0	0	0	0	0
SPAC23C4.08							1						1	1	0	0	0	0	0
SPAC23C11.16							1						1	1	0	0	0	0	0
SPAC23C11.09							1						1	1	0	0	0	0	0
SPAC22G7.04							1						1	1	0	0	0	0	0
SPAC22F3.06c								1					1	1	0	0	0	0	0
SPAC22E12.16c								1					1	1	0	0	0	0	0
SPAC222.02c							1						1	1	0	0	0	0	0
SPAC1952.17c								1					1	1	0	0	0	0	0
SPAC1952.03							1						1	1	0	0	0	0	0
SPAC18B11.04								1					1	1	0	0	0	0	0
SPAC1834.12												1	1	1	0	0	0	0	0
SPAC1805.12c							1						1	1	0	0	0	0	0
SPAC17H9.20							1						1	1	0	0	0	0	0
SPAC17H9.16								1					1	1	0	0	0	0	0
SPAC17A5.01							1						1	1	0	0	0	0	0
SPAC17A2.13c								1					1	1	0	0	0	0	0
SPAC17A2.09c					1								1	1	0	0	0	0	0
SPAC1782.10c					1								1	1	0	0	0	0	0
SPAC1782.06c								1					1	1	0	0	0	0	0
SPAC16E8.09							1						1	1	0	0	0	0	0
SPAC1687.22c							1						1	1	0	0	0	0	0
SPAC1687.13c							1						1	1	0	0	0	0	0
SPAC15F9.02							1						1	1	0	0	0	0	0
SPAC15E1.08							1						1	1	0	0	0	0	0
SPAC1565.06c							1						1	1	0	0	0	0	0
SPAC14C4.02c							1						1	1	0	0	0	0	0
SPAC1486.09					1								1	1	0	0	0	0	0
SPAC1420.04c					1								1	1	0	0	0	0	0
SPAC13G7.06								1					1	1	0	0	0	0	0
SPAC11G7.04							1						1	1	0	0	0	0	0
SPAC11E3.02c							1						1	1	0	0	0	0	0
SPAC110.04c								1					1	1	0	0	0	0	0
SPAC10F6.10							1						1	1	0	0	0	0	0
SPAC10F6.06								1					1	1	0	0	0	0	0
SPCC622.09					18.5		3.83	3.6					3	8.64333	0	0	0	0	0
SPBC32H8.12c	1.42	3.75	5.33	5.33	7.22	2.25	6.16	1.62	11.56	6.44	4	9.29	11	5.36417	0	0	0	0	0
SPAC13G7.02c	3.58	2.44	1.86		4.64		3.48	3.47	1.77			1.09	8	2.79125	0	0	0	0	0
SPBC32F12.11		3.83		1	1.33	1.25	4.33	6.7		1.64		1.5	8	2.6975	0	0	0	0	0
SPCC794.09c		1.13	1.94	3.47	2.46	3.95	1.14	6.65	1.71	2.13		1.94	10	2.652	0	0	0	0	0
SPCC1739.13	3.69	2.66	2	1.7	1.17	2.15	5.17	3.73	1.7	2.16	1.83	2.76	12	2.56	0	0	0	0	0
SPBC839.15c	1.23	1.13	1.94	1.43	6.47	3.95	1.14	6.65	1.71	2.13	1.81	1	12	2.54917	0	0	0	0	0
SPAC23A1.10	1.23	1.13	1.94	1.43	6.47	3.95	1.14	6.65	1.71	2.13	1.81	1	12	2.54917	0	0	0	0	0
SPBC1709.05	2.36	1.72	1.23		1.95	1.33	1.56	4.22					7	2.05286	0	0	0	0	0
SPAC31A2.12								2					1	2	0	0	0	0	0
SPAC22A12.15c	1.65	1.25	1.75	1.17	2.69	2	2.25	1.75				2.75	9	1.91778	0	0	0	0	0
SPAC12G12.05c							2	1.8					2	1.9	0	0	0	0	0
SPBC354.12								1.83					1	1.83	0	0	0	0	0
SPAC3A12.14							1	2.5					2	1.75	0	0	0	0	0
SPBC337.05c		2.87	1.11				1.21						3	1.73	0	0	0	0	0
SPAC20H4.03c								1.73					1	1.73	0	0	0	0	0
SPAC1687.03c		2.5					2.08	1.25		1			4	1.7075	0	0	0	0	0
SPAC2C4.11c								1.67					1	1.67	0	0	0	0	0
SPBC1709.18					1.73	1.22	1.25	2.45					4	1.6625	0	0	0	0	0
SPAC1D4.04		3.57	1				1			1			4	1.6425	0	0	0	0	0
SPBP8B7.11		1.5	1.75		1.2			2.5		1.2			5	1.63	0	0	0	0	0
SPBC1D7.04c					1.25			2					2	1.625	0	0	0	0	0
SPBC17G9.11c							1.23		2				2	1.615	0	0	0	0	0
SPBC1E8.07c	1	2.31	1.25	1	1.29	1.5	2.86	1.43	1	1.92	1.9	1.17	12	1.5525	0	0	0	0	0
SPBP4H10.15					1.79			1.27					2	1.53	0	0	0	0	0
SPCC1795.11		1.11	1.4		1.87	1	1.41	3		1.79	1.13	1	9	1.52333	0	0	0	0	0
SPBC713.10								1.5					1	1.5	0	0	0	0	0
SPBC4F6.18c							1.25	1.75					2	1.5	0	0	0	0	0
SPBC30D10.17c								1.5					1	1.5	0	0	0	0	0
SPBC21C3.16c								1.5					1	1.5	0	0	0	0	0
SPBC18H10.03								1.5					1	1.5	0	0	0	0	0
SPAC8C9.04								1.5					1	1.5	0	0	0	0	0
SPBP35G2.07		1.25	1.11		1	1.5	2.64	1.44					6	1.49	0	0	0	0	0
SPBC725.09c					1.17	1.09	1.67	2					4	1.4825	0	0	0	0	0
SPBC16H5.12c		1.14	1		1.8	1.08		2.33					5	1.47	0	0	0	0	0
SPCC1906.01		1.2					2.2	1					3	1.46667	0	0	0	0	0
SPAC27E2.10c		1.5					2.31	1		1.5		1	5	1.462	0	0	0	0	0
SPBC1773.10c		2					1.67	1.17		1			4	1.46	0	0	0	0	0
SPBC31F10.06c							1.71	1.2					2	1.455	0	0	0	0	0
SPAC1420.02c		2.63	1.5				1.13	1		1			5	1.452	0	0	0	0	0
SPBC106.06		2.92	1.4		1		1.33		1	1.38		1.11	7	1.44857	0	0	0	0	0
SPCC13B11.01	1.2	1.6				1.43	1.33	1.4		1.71			6	1.445	0	0	0	0	0
SPBC24C6.05								1.43					1	1.43	0	0	0	0	0
SPBC19G7.01c							1.41						1	1.41	0	0	0	0	0
SPBC646.11		2.8	1.22				1	1		1			5	1.404	0	0	0	0	0
SPBC12D12.03		3.03	1.29	1	1.29		1.1	1.52		1		1	8	1.40375	0	0	0	0	0
SPBC26H8.08c								1.4					1	1.4	0	0	0	0	0
SPBC16A3.05c								1.4					1	1.4	0	0	0	0	0
SPBC14F5.06							1.4						1	1.4	0	0	0	0	0
SPBC354.10			1.76		1.56	1.65	1.09	1.29			1		6	1.39167	0	0	0	0	0
SPBC16H5.02				1	1		1.53	2.03					4	1.39	0	0	0	0	0
SPAC9E9.09c		1.25					1.38		1.14	2.13		1	5	1.38	0	0	0	0	0
SPBC1A4.08c		2.61	1.14				1.09		1	1.21		1.1	6	1.35833	0	0	0	0	0
SPAC664.11	1.52		1.25	1.07	1.33	1.17	1.1	3.32	1	1	1	1.16	11	1.35636	0	0	0	0	0
SPAC4A8.11c			1.33		1.36			1.72			1		4	1.3525	0	0	0	0	0
SPBPB7E8.02		1.33	1.33		1.33	1.29		1.47					5	1.35	0	0	0	0	0
SPCC1322.09			1.25					1.44					2	1.345	0	0	0	0	0
SPBC16E9.10c		1.3				1.33	1.4	1.35					4	1.345	0	0	0	0	0
SPAC4D7.05		1.38					1.8	1.21		1.23		1.09	5	1.342	0	0	0	0	0
SPCPB16A4.05c							1.67	1					2	1.335	0	0	0	0	0
SPBC1289.03c							1	1.67					2	1.335	0	0	0	0	0
SPCC1902.02								1.33					1	1.33	0	0	0	0	0
SPAC458.02c								1.33					1	1.33	0	0	0	0	0
SPAC1F7.04								1.33					1	1.33	0	0	0	0	0
SPCC4G3.13c						1.5		1.14					2	1.32	0	0	0	0	0
SPAC17C9.03			1.13		1.67	1		1.48					4	1.32	0	0	0	0	0
SPAC4H3.10c		1.33							1	1.71		1.22	4	1.315	0	0	0	0	0
SPBP35G2.14		1	1.42	1.17	1.56	1.54		1.18		1.14	1.44		8	1.30625	0	0	0	0	0
SPAPYUK71.04c		1.25		1.14			1.57	1.26					4	1.305	0	0	0	0	0
SPAC513.01c		1.25		1.14			1.57	1.26					4	1.305	0	0	0	0	0
SPAC8A4.15c			1	1.07			1.69	1.45					4	1.3025	0	0	0	0	0
SPAC3G9.09c		1.4					1.41	1		1.4			4	1.3025	0	0	0	0	0
SPAC1565.08							1.3						1	1.3	0	0	0	0	0
SPAPB1E7.07			1		1.17		1	2.03					4	1.3	0	0	0	0	0
SPAC12G12.03	1	1.13	1.67	1	1.46	1.63	1.25	1.17	1.5	1.14	1.4	1.11	12	1.28833	0	0	0	0	0
SPCC1620.06c							1.56	1					2	1.28	0	0	0	0	0
SPAC25G10.08		1.22	1.33		1.27	1	1.56	1.57			1		7	1.27857	0	0	0	0	0
SPCC14G10.04		1.25	1.38	1.36	1.65	1.17		1		1.18	1.17	1.33	9	1.27667	0	0	0	0	0
SPAC21E11.06		1.5			1		1.33						3	1.27667	0	0	0	0	0
SPBC25D12.01c					1.27								1	1.27	0	0	0	0	0
SPBC19F5.05c					1.27								1	1.27	0	0	0	0	0
SPBC14F5.03c			1.33	1.25			1.12	1.33					4	1.2575	0	0	0	0	0
SPBC19G7.10c					1.36	1		1.41					3	1.25667	0	0	0	0	0
SPAC23C4.15					1.57		1	1.2					3	1.25667	0	0	0	0	0
SPCC550.15c								1.25					1	1.25	0	0	0	0	0
SPCC306.09c		1.5						1					2	1.25	0	0	0	0	0
SPBC839.12					1.17			1.33					2	1.25	0	0	0	0	0
SPBC337.17c								1.25					1	1.25	0	0	0	0	0
SPAC821.05	1	1.4			1.5		1.25	1.33		1			6	1.24667	0	0	0	0	0
SPAC1527.03		1.5	1.75		1		1	1.22		1			6	1.245	0	0	0	0	0
SPBC582.12c	1.33	1					1.38						3	1.23667	0	0	0	0	0
SPBC428.02c	1.33	1					1.38						3	1.23667	0	0	0	0	0
SPBC23G7.12c		1.27					1.44			1			3	1.23667	0	0	0	0	0
SPCC4G3.15c		1.5					1.2			1			3	1.23333	0	0	0	0	0
SPAC16E8.15			1		1.14			1.56					3	1.23333	0	0	0	0	0
SPAC4F10.13c			1.33		1.4	1.33	1	1.47			1.08	1	7	1.23	0	0	0	0	0
SPCC1393.11					1.25			1.2					2	1.225	0	0	0	0	0
SPBC16H5.08c							1.2	1.25					2	1.225	0	0	0	0	0
SPBC17D11.05			1.39	1	1.06	1.15	1.38	1.36					6	1.22333	0	0	0	0	0
SPAC10F6.03c							1.33	1.17				1.17	3	1.22333	0	0	0	0	0
SPAC926.08c								1.22					1	1.22	0	0	0	0	0
SPAC22F8.01		1					1.33			1.33			3	1.22	0	0	0	0	0
SPAC11H11.06		1					1.33			1.33			3	1.22	0	0	0	0	0
SPCP31B10.07		1.25		1.14				1.26					3	1.21667	0	0	0	0	0
SPCC576.10c		1.59	1			1.25	1.39	1	1	1.5		1	8	1.21625	0	0	0	0	0
SPAC20G8.09c							1.1	1.33					2	1.215	0	0	0	0	0
SPAC17A5.15c		1.22					1.21						2	1.215	0	0	0	0	0
SPCC1682.16		1.17					1.25			1.22			3	1.21333	0	0	0	0	0
SPCC306.01		1.17					1.25						2	1.21	0	0	0	0	0
SPAC6B12.17c					1.5		1	1			1.33		4	1.2075	0	0	0	0	0
SPBC1289.07c						1	1.29	1.33					3	1.20667	0	0	0	0	0
SPBC1A4.05							1.11	1.3					2	1.205	0	0	0	0	0
SPCC736.16								1.2					1	1.2	0	0	0	0	0
SPCC594.01								1.2					1	1.2	0	0	0	0	0
SPBC1773.01						1.2							1	1.2	0	0	0	0	0
SPBC14C8.16c								1.2					1	1.2	0	0	0	0	0
SPAC29A4.16						1.2							1	1.2	0	0	0	0	0
SPBC4.07c		1.33					1.39			1.07		1	4	1.1975	0	0	0	0	0
SPBC16C6.07c		1.3			1		1.29						3	1.19667	0	0	0	0	0
SPBC6B1.07			1.33				1.06						2	1.195	0	0	0	0	0
SPCC417.08		1.26	1	1.11	1	1.21	1.45	1.5		1			8	1.19125	0	0	0	0	0
SPBC2D10.10c			1				1	1.57					3	1.19	0	0	0	0	0
SPCC970.09								1.19					1	1.19	0	0	0	0	0
SPBP23A10.07		1					1.38						2	1.19	0	0	0	0	0
SPAC17G6.10			1.25		1.2		1.13	1.17					4	1.1875	0	0	0	0	0
SPBC1346.01c		1.25	1.17			1.2	1	1.5		1			6	1.18667	0	0	0	0	0
SPBC4C3.07				1	1.33	1.2		1.4			1		5	1.186	0	0	0	0	0
SPBC83.14c		1.2			1	1	1.44			1.25			5	1.178	0	0	0	0	0
SPCC1223.08c		1.25					1.25			1.2		1	4	1.175	0	0	0	0	0
SPAC22G7.06c		1.5					1	1.07				1.13	4	1.175	0	0	0	0	0
SPAC20G8.06		1.22	1.25		1		1.21	1.19					5	1.174	0	0	0	0	0
SPAC56E4.04c		1			1.2			1.32					3	1.17333	0	0	0	0	0
SPCC16A11.10c								1.17					1	1.17	0	0	0	0	0
SPBC19C2.07	1					1.5	1						3	1.16667	0	0	0	0	0
SPCC1827.02c			1					1.33					2	1.165	0	0	0	0	0
SPBC4C3.11						1		1.33					2	1.165	0	0	0	0	0
SPBC1815.01		1.33		1									2	1.165	0	0	0	0	0
SPBC1778.10c						1		1.33					2	1.165	0	0	0	0	0
SPBC14C8.14c					1			1.33					2	1.165	0	0	0	0	0
SPAC29B12.02c							1	1.33					2	1.165	0	0	0	0	0
SPBP8B7.16c					1.12			1.2					2	1.16	0	0	0	0	0
SPBP19A11.03c		1.27				1	1.08	1.29					4	1.16	0	0	0	0	0
SPBC17D11.07c				1			1.32						2	1.16	0	0	0	0	0
SPAC21B10.03c			1.38	1	1.23	1.33	1.17	1		1			7	1.15857	0	0	0	0	0
SPAC926.09c		1.04			1.06		1	1.53					4	1.1575	0	0	0	0	0
SPAC6F12.02						1		1.25	1			1.38	4	1.1575	0	0	0	0	0
SPBC1289.10c				1			1	1.47					3	1.15667	0	0	0	0	0
SPCC417.01c	1	1	1.13	1	1	1.45	1.13	1.58	1.22	1	1	1.36	12	1.15583	0	0	0	0	0
SPCC1902.01	1	1	1.13	1	1	1.45	1.13	1.58	1.22	1	1	1.36	12	1.15583	0	0	0	0	0
SPAPB1A10.13			1.33		1	1		1.29					4	1.155	0	0	0	0	0
SPBC725.18c		1.3	1		1.26		1.13	1.29		1.1	1		7	1.15429	0	0	0	0	0
SPBC651.01c		1.3	1		1.26		1.13	1.29		1.1	1		7	1.15429	0	0	0	0	0
SPBP4H10.11c		1				1	1.6			1			4	1.15	0	0	0	0	0
SPAP8A3.15c							1.25	1.05					2	1.15	0	0	0	0	0
SPAC6F12.01							1.3	1					2	1.15	0	0	0	0	0
SPAC343.05		1					1	1.43					3	1.14333	0	0	0	0	0
SPBC30B4.03c			1		1.14	1.17		1.2			1.2		5	1.142	0	0	0	0	0
SPCC1906.05			1		1.2	1		1.36					4	1.14	0	0	0	0	0
SPCC1739.01			1		1.2	1		1.36					4	1.14	0	0	0	0	0
SPBC4C3.05c					1.14								1	1.14	0	0	0	0	0
SPBC2G2.02								1.14					1	1.14	0	0	0	0	0
SPBC11B10.09		1					1.42	1					3	1.14	0	0	0	0	0
SPAC31G5.04		1					1.13	1.29					3	1.14	0	0	0	0	0
SPCC16C4.07		1			1	1.17	1.33	1.17					5	1.134	0	0	0	0	0
SPCC16C4.09			1.24	1.22	1	1.06	1.11	1.24	1		1.18		8	1.13125	0	0	0	0	0
SPAC17G6.13		1.09	1		1	1.25	1.11	1.33					6	1.13	0	0	0	0	0
SPAC12G12.07c								1.13					1	1.13	0	0	0	0	0
SPAC12G12.04	1		1.22	1	1.25	1	1.14	1.2		1.22			8	1.12875	0	0	0	0	0
SPCC320.10			1				1			1.25		1.25	4	1.125	0	0	0	0	0
SPBC29A3.16					1			1.25					2	1.125	0	0	0	0	0
SPBC215.15		1						1.25					2	1.125	0	0	0	0	0
SPBC1703.10							1.25	1					2	1.125	0	0	0	0	0
SPAC8E11.02c			1					1.25					2	1.125	0	0	0	0	0
SPAC3C7.08c							1.07	1.18					2	1.125	0	0	0	0	0
SPAC1071.06							1	1.25					2	1.125	0	0	0	0	0
SPBPJ4664.04		1					1.24						2	1.12	0	0	0	0	0
SPAC1F3.06c								1.12					1	1.12	0	0	0	0	0
SPAC19A8.15				1			1.38	1	1	1.33		1	6	1.11833	0	0	0	0	0
SPCP1E11.06		1					1.1	1.25					3	1.11667	0	0	0	0	0
SPCC285.08		1.17					1.17	1					3	1.11333	0	0	0	0	0
SPCC576.07					1		1	1.33					3	1.11	0	0	0	0	0
SPBC1604.08c		1	1.33				1						3	1.11	0	0	0	0	0
SPAC57A7.10c			1				1.33	1					3	1.11	0	0	0	0	0
SPAC57A7.04c					1.11								1	1.11	0	0	0	0	0
SPCC794.11c						1		1.22					2	1.11	0	0	0	0	0
SPAC1F8.07c	1.2	1.13	1		1		1			1.44		1	7	1.11	0	0	0	0	0
SPBC29B5.01		1	1		1.25	1		1.29					5	1.108	0	0	0	0	0
SPBC16A3.18			1.08	1	1.5				1	1.17	1	1	7	1.10714	0	0	0	0	0
SPAC823.01c											1.1		1	1.1	0	0	0	0	0
SPAC23C11.03					1						1.2		2	1.1	0	0	0	0	0
SPBC1604.12			1		1	1.18	1.2	1.22			1		6	1.1	0	0	0	0	0
SPAC1751.03		1				1.17	1.14	1		1	1.33	1	7	1.09143	0	0	0	0	0
SPAC4G9.08c					1		1.18						2	1.09	0	0	0	0	0
SPAC4A8.16c		1	1	1	1	1	1.45	1.14			1.1		8	1.08625	0	0	0	0	0
SPAC1E11.01c		1	1	1	1	1	1.45	1.14			1.1		8	1.08625	0	0	0	0	0
SPAC4H3.01					1			1.17					2	1.085	0	0	0	0	0
SPCC736.07c			1		1.33		1	1					4	1.0825	0	0	0	0	0
SPBC336.04							1.15			1			2	1.075	0	0	0	0	0
SPBC1539.03c		1	1		1.29							1	4	1.0725	0	0	0	0	0
SPCC1223.07c							1.14	1					2	1.07	0	0	0	0	0
SPBC3B8.02						1.14		1					2	1.07	0	0	0	0	0
SPBC215.12		1					1.2	1					3	1.06667	0	0	0	0	0
SPBC14C8.02		1	1.25	1	1			1.13		1	1	1.11	8	1.06125	0	0	0	0	0
SPBP8B7.21			1					1.17		1			3	1.05667	0	0	0	0	0
SPAC9.07c							1.11	1					2	1.055	0	0	0	0	0
SPAC6F6.03c		1	1				1	1.33		1		1	6	1.055	0	0	0	0	0
SPBC14F5.11c			1				1.13	1.08				1	4	1.0525	0	0	0	0	0
SPBC25H2.05							1	1.1					2	1.05	0	0	0	0	0
SPCC1827.06c							1.09	1					2	1.045	0	0	0	0	0
SPCC70.01			1		1	1.17	1	1		1	1.14	1	8	1.03875	0	0	0	0	0
SPAC637.05c		1					1.11			1			3	1.03667	0	0	0	0	0
SPBP22H7.02c					1			1.06					2	1.03	0	0	0	0	0
SPBC29A3.09c					1	1		1.09					3	1.03	0	0	0	0	0
SPAC29A4.20		1						1.08		1			3	1.02667	0	0	0	0	0
SPCC1620.08		1	1	1		1		1		1.14		1	7	1.02	0	0	0	0	0
SPAC31A2.01		1	1		1		1.14	1	1	1			7	1.02	0	0	0	0	0
SPCC320.02c						1		1					2	1	0	0	0	0	0
SPCC1840.03							1	1					2	1	0	0	0	0	0
SPCC1672.07							1	1					2	1	0	0	0	0	0
SPCC162.08c								1					1	1	0	0	0	0	0
SPCC1322.08								1					1	1	0	0	0	0	0
SPCC1235.01						1		1					2	1	0	0	0	0	0
SPCC1183.07					1								1	1	0	0	0	0	0
SPBC947.15c										1			1	1	0	0	0	0	0
SPBC649.06		1					1	1					3	1	0	0	0	0	0
SPBC646.02							1						1	1	0	0	0	0	0
SPBC409.06								1					1	1	0	0	0	0	0
SPBC36.07							1						1	1	0	0	0	0	0
SPBC28E12.03							1						1	1	0	0	0	0	0
SPBC1A4.03c					1								1	1	0	0	0	0	0
SPBC19F5.04		1								1			2	1	0	0	0	0	0
SPBC18H10.02					1								1	1	0	0	0	0	0
SPBC16C6.05								1					1	1	0	0	0	0	0
SPBC146.09c							1	1			1		3	1	0	0	0	0	0
SPBC12C2.06								1					1	1	0	0	0	0	0
SPAC9G1.14c							1	1					2	1	0	0	0	0	0
SPAC767.01c							1	1					2	1	0	0	0	0	0
SPAC6F6.12					1								1	1	0	0	0	0	0
SPAC664.08c						1	1						2	1	0	0	0	0	0
SPAC4F10.09c					1			1					2	1	0	0	0	0	0
SPAC343.14c		1											1	1	0	0	0	0	0
SPAC2G11.14							1						1	1	0	0	0	0	0
SPAC26F1.06							1	1					2	1	0	0	0	0	0
SPAC23D3.04c							1						1	1	0	0	0	0	0
SPAC23C4.19							1						1	1	0	0	0	0	0
SPAC23C4.05c					1								1	1	0	0	0	0	0
SPAC23C11.05								1					1	1	0	0	0	0	0
SPAC23A1.03								1					1	1	0	0	0	0	0
SPAC22F8.12c					1			1					2	1	0	0	0	0	0
SPAC227.02c								1					1	1	0	0	0	0	0
SPAC20G8.05c								1					1	1	0	0	0	0	0
SPAC1B3.05		1						1					2	1	0	0	0	0	0
SPAC1834.11c								1					1	1	0	0	0	0	0
SPAC1805.02c								1					1	1	0	0	0	0	0
SPAC16C9.04c		1	1				1	1					4	1	0	0	0	0	0
SPAC1420.03						1	1						2	1	0	0	0	0	0
SPAC1071.10c								1					1	1	0	0	0	0	0

## Sheet: Table S6
Table S6
Proteomic hyperlinks within the Chromatin Central environment.
						Subunit of SC_complexes											Conservation (HomoloGene)
Systematic Name	ProteinID	Standard Name	MW/pI	Mol. per cell	Null Mutant	Nu4A	Rpd3S	Rpd3L	Swr1	Ino80	Astra	Snt2	Set3	Panther Family	Molecular Function (GO)	Conserved Domains	Hs	Dm	Ce	Orthologue in S. pombe	Subunit of SP_complexes
YDR190C	NP_010476	Rvb1	50kDa 5.67	11600	lethal									RuvB-related reptin and pontin (PTHR11093)	ATPase activity	AAA, Tip49				SPAPB8E5.09	Swr1, Ino08, Astra
YPL235W	NP_015089	Rvb2	52kDa 5.17	3030	lethal									RubB-like 2 (REPTIN) (PTHR11093:SF2)	ATPase activity	Tip49				SPBC83.08	Swr1, Ino08, Astra
YNL330C	NP_014069	Rpd3	49kDa 5.38	3850	viable									Histone deacetylase 1, 2 ,3 (PTHR10625:SF28)	hitsone deacetylase activity	Hist_deacetyl				SPBC36.05c	Rpd3S, Rpd3L
YHR099W	NP_011967	Tra1	433kDa 6.32		lethal									Transformation/Transcription domain-associated protein (PTHR11139:SF2)		HEAT, PI3_PI4_Kinase, PIK-related FAT, PIK-related FATC, Ankyrin Repeat, ARM repeat				SPBP16F5.03c SPAC1F5.11c (duplication)	Astra(SPBP16F5.03c) NuA4(SPAC1F5.11c)
YFL039C	NP_116614	Act1	42kDa 5.39	60000	lethal									Actin (PTHR11937)	structural constituent of cytoskeleton	Actin				SPBC32H8.12c	NuA4, Swr1, Ino80
YJL081C	NP_012454	Arp4	55kDa 5.28	1070	lethal									Actin-related protein (PTHR11937:SF44)	chromatin binding	Actin				SPBP23A10.08	NuA4, Swr1, Ino80
YGR002C	NP_011516	Swc4	55kDA 9.50	2230	lethal									Hypothetical 55.2 kDa protein in ERP6-TFG2 intergenic region (PTHR12855:SF2)	DNA binding	SANT				SPAC9G1.13c	NuA4, Swr1
YPR023C	NP_015348	Eaf3	45kDa 8.58	1890	viable									Transcription factor Mrg\Alp13-related (PTHR10880:SF15)	histone acetyltransferase activity	MRG, Chromo domain				SPAC23H4.12	NuA4, Rpd3S
YNL107W	NP_014292	Yaf9	26kDa 5.19	259	viable									YEATS domain (PTHR23195)		YEATS, PLP-dependent transferases				SPAC17G8.07	NuA4, Swr1
YLR399C	NP_013503	Bdf1	77kDa 5.85	8100	viable									Bromodomain-containing protein (PTHR22880:SF32)		Bromo domain				SPCC1450.02	Swr1 (S. pombe protein in NuA4 is from same protein family)
YOL004W	NP_014639	Sin3	175kDa 5.45	1660	viable									Sin3B-related (PTHR12346)		Spectrin repeat, PAH, HDAC_interact				SPAC23C11.5 (duplication) SPBC12C2.10c SPBC1734.16c (paralogue)	Rpd3S(SPAC23C11.5) Rpd3L(SPAC12C2.10c,SPBC1734.16c)
YPL139C	NP_015186	Ume1	51kDa 5.09	3040	viable									WD40 repeat family (PTHR22850)		WD40				SPAC29A4.18 (funcional orthologue)	Rpd3S, Rpd3L
